# Supplementary material for: Five new species of Macrothele Ausserer, 1871 from China (Araneae, Macrothelidae)
Source: Zookeys. 2021 Jul 30;1052:1–23. doi: 10.3897/zookeys.1052.68623 (PMC8346460; doi:10.3897/zookeys.1052.68623)
Supplement: XML Treatment for Macrothele emei [file zookeys.1052.68623-treatment2.xml]

<!DOCTYPE tp:taxon-treatment
  PUBLIC "-//TaxonX//DTD Taxonomic Treatment Publishing DTD v0 20100105//EN" "tax-treatment-NSO.dtd">
<tp:taxon-treatment xmlns:tp="http://www.plazi.org/taxpub"><tp:treatment-meta><kwd-group><label>Taxon classification</label><kwd><named-content xmlns:xlink="http://www.w3.org/1999/xlink" content-type="kingdom">Animalia</named-content></kwd><kwd><named-content xmlns:xlink="http://www.w3.org/1999/xlink" content-type="order">Araneae</named-content></kwd><kwd><named-content xmlns:xlink="http://www.w3.org/1999/xlink" content-type="family">Macrothelidae</named-content></kwd></kwd-group><mixed-citation publication-type="journal"><person-group><name><surname>Lin</surname><given-names>Yejie</given-names></name><name><surname>Yan</surname><given-names>Xunyou</given-names></name><name><surname>Li</surname><given-names>Shuqiang</given-names></name><name><surname>Ballarin</surname><given-names>Francesco</given-names></name><name><surname>Chen</surname><given-names>Haifeng</given-names></name></person-group><article-title>Five new species of <italic><tp:taxon-name><tp:taxon-name-part taxon-name-part-type="genus" reg="Macrothele">Macrothele</tp:taxon-name-part></tp:taxon-name></italic> Ausserer, 1871 from China (<tp:taxon-name><tp:taxon-name-part taxon-name-part-type="order">Araneae</tp:taxon-name-part></tp:taxon-name>, <tp:taxon-name><tp:taxon-name-part taxon-name-part-type="family">Macrothelidae</tp:taxon-name-part></tp:taxon-name>)</article-title><source>Zookeys</source><day>30</day><month>7</month><year>2021</year><volume>1052</volume><fpage>1</fpage><lpage>23</lpage><pub-id pub-id-type="doi">10.3897/zookeys.1052.68623</pub-id></mixed-citation></tp:treatment-meta><tp:nomenclature><tp:taxon-name><object-id xmlns:xlink="http://www.w3.org/1999/xlink" content-type="arpha" xlink:type="simple">92B263B3-001E-55C9-8FD6-FAF5961073F1</object-id>
              <tp:taxon-name-part taxon-name-part-type="genus" reg="Macrothele">Macrothele</tp:taxon-name-part>
              <tp:taxon-name-part taxon-name-part-type="species" reg="emei">emei</tp:taxon-name-part>
              <object-id xmlns:xlink="http://www.w3.org/1999/xlink" content-type="zoobank" xlink:type="simple">http://zoobank.org/9DDA3C10-942E-4ADB-8C17-E33E09CCF3BB</object-id>
            </tp:taxon-name><tp:taxon-authority>Lin &amp; Li</tp:taxon-authority><tp:taxon-status xmlns:xlink="http://www.w3.org/1999/xlink" xlink:type="simple">sp. nov.</tp:taxon-status><xref ref-type="fig" rid="F2">Figures 2</xref><xref ref-type="fig" rid="F3">, 3</xref><xref ref-type="fig" rid="F13">, 13A</xref><xref ref-type="fig" rid="F14">, 14A</xref><xref ref-type="fig" rid="F16">, 16</xref></tp:nomenclature><tp:treatment-sec sec-type="type material" id="SECID0EBJAC"><title>Type material.</title><p><bold><italic>Holotype</italic></bold>: 1♂ (<named-content xmlns:xlink="http://www.w3.org/1999/xlink" content-type="dwc:institutional_code" xlink:type="simple">IZCAS</named-content>-Ar41850) China, Sichuan Province, Mount Emei, Shengshuige to Huayan Temple, <named-content xmlns:xlink="http://www.w3.org/1999/xlink" content-type="dwc:verbatimCoordinates" xlink:type="simple"><named-content content-type="geo-json" specific-use="{&#34;type&#34;:&#34;Point&#34;,&#34;coordinates&#34;:[103.410000,29.569700]}" id="NCID0EUJAC" xlink:type="simple">29.5697°N, 103.4100°E</named-content></named-content>, elevation ca 830 m, 29.IX.2016, Zhe Zhao &amp; Xiaoqing Zhang leg. <bold><italic>Paratypes</italic></bold>: 1♂3♀ (<named-content xmlns:xlink="http://www.w3.org/1999/xlink" content-type="dwc:institutional_code" xlink:type="simple">IZCAS</named-content>-Ar41851–Ar41854), same data as holotype; 1♀ (<named-content xmlns:xlink="http://www.w3.org/1999/xlink" content-type="dwc:institutional_code" xlink:type="simple">IZCAS</named-content>-Ar41855), China, Sichuan Province, Mount Emei, east of Dapingshanzhuang, Yuanhong Cave, <named-content xmlns:xlink="http://www.w3.org/1999/xlink" content-type="dwc:verbatimCoordinates" xlink:type="simple"><named-content content-type="geo-json" specific-use="{&#34;type&#34;:&#34;Point&#34;,&#34;coordinates&#34;:[103.408900,29.568800]}" id="NCID0EJKAC" xlink:type="simple">29.5688°N, 103.4089°E</named-content></named-content>, elevation ca 850 m, 29.IX.2016, Zhe Zhao &amp; Xiaoqing Zhang leg.; 1♂1♀ (<named-content xmlns:xlink="http://www.w3.org/1999/xlink" content-type="dwc:institutional_code" xlink:type="simple">IZCAS</named-content>-Ar41856–Ar41857), China, Sichuan Province, Mount Emei, Zhongfeng Old Temple to Shengshuige, <named-content xmlns:xlink="http://www.w3.org/1999/xlink" content-type="dwc:verbatimCoordinates" xlink:type="simple"><named-content content-type="geo-json" specific-use="{&#34;type&#34;:&#34;Point&#34;,&#34;coordinates&#34;:[103.402900,29.570100]}" id="NCID0EWKAC" xlink:type="simple">29.5701°N, 103.4029°E</named-content></named-content>, elevation ca 790 m, 28.IX.2016, Zhe Zhao &amp; Xiaoqing Zhang leg.</p></tp:treatment-sec><tp:treatment-sec sec-type="etymology" id="SECID0E2KAC"><title>Etymology.</title><p>The specific epithet refers to the type locality; noun in apposition.</p></tp:treatment-sec><tp:treatment-sec sec-type="diagnosis" id="SECID0EALAC"><title>Diagnosis.</title><p>Males of <italic><tp:taxon-name><tp:taxon-name-part taxon-name-part-type="genus" reg="Macrothele">Macrothele</tp:taxon-name-part> <tp:taxon-name-part taxon-name-part-type="species" reg="emei">emei</tp:taxon-name-part></tp:taxon-name></italic> sp. nov. resemble those of <italic><tp:taxon-name><tp:taxon-name-part taxon-name-part-type="genus" reg="Macrothele">M.</tp:taxon-name-part> <tp:taxon-name-part taxon-name-part-type="species" reg="digitata">digitata</tp:taxon-name-part></tp:taxon-name></italic> Chen, Jiang &amp; Yang, 2020 and <italic><tp:taxon-name><tp:taxon-name-part taxon-name-part-type="genus" reg="Macrothele">M.</tp:taxon-name-part> <tp:taxon-name-part taxon-name-part-type="species" reg="palpator">palpator</tp:taxon-name-part></tp:taxon-name></italic> Pocock, 1901 in having the conical spines dorsally on palpal tibia and the embolus of the same shape. Females of the new species resemble <italic><tp:taxon-name><tp:taxon-name-part taxon-name-part-type="genus" reg="Macrothele">M.</tp:taxon-name-part> <tp:taxon-name-part taxon-name-part-type="species" reg="palpator">palpator</tp:taxon-name-part></tp:taxon-name></italic> by the G-shaped receptacula with long copulatory ducts. Males of <italic><tp:taxon-name><tp:taxon-name-part taxon-name-part-type="genus" reg="Macrothele">M.</tp:taxon-name-part> <tp:taxon-name-part taxon-name-part-type="species" reg="emei">emei</tp:taxon-name-part></tp:taxon-name></italic> sp. nov. can be distinguished from <italic><tp:taxon-name><tp:taxon-name-part taxon-name-part-type="genus" reg="Macrothele">M.</tp:taxon-name-part> <tp:taxon-name-part taxon-name-part-type="species" reg="digitata">digitata</tp:taxon-name-part></tp:taxon-name></italic> and <italic><tp:taxon-name><tp:taxon-name-part taxon-name-part-type="genus" reg="Macrothele">M.</tp:taxon-name-part> <tp:taxon-name-part taxon-name-part-type="species" reg="palpator">palpator</tp:taxon-name-part></tp:taxon-name></italic> by the presence of seven short spines visible in dorsal view on the distal third of the palpal tibia in dorsal view (vs 13–15 long spines in <italic><tp:taxon-name><tp:taxon-name-part taxon-name-part-type="genus" reg="Macrothele">M.</tp:taxon-name-part> <tp:taxon-name-part taxon-name-part-type="species" reg="digitata">digitata</tp:taxon-name-part></tp:taxon-name></italic> and in <italic><tp:taxon-name><tp:taxon-name-part taxon-name-part-type="genus" reg="Macrothele">M.</tp:taxon-name-part> <tp:taxon-name-part taxon-name-part-type="species" reg="palpator">palpator</tp:taxon-name-part></tp:taxon-name></italic>). Females of <italic><tp:taxon-name><tp:taxon-name-part taxon-name-part-type="genus" reg="Macrothele">M.</tp:taxon-name-part> <tp:taxon-name-part taxon-name-part-type="species" reg="emei">emei</tp:taxon-name-part></tp:taxon-name></italic> sp. nov. can be differentiated from <italic><tp:taxon-name><tp:taxon-name-part taxon-name-part-type="genus" reg="Macrothele">M.</tp:taxon-name-part> <tp:taxon-name-part taxon-name-part-type="species" reg="palpator">palpator</tp:taxon-name-part></tp:taxon-name></italic> by the ratio of the length of the copulatory ducts after the second turn almost 1:2 and the second turn expanded (vs length ratio of the copulatory duct folds 1:3, second fold unexpanded in <italic><tp:taxon-name><tp:taxon-name-part taxon-name-part-type="genus" reg="Macrothele">M.</tp:taxon-name-part> <tp:taxon-name-part taxon-name-part-type="species" reg="palpator">palpator</tp:taxon-name-part></tp:taxon-name></italic>).</p></tp:treatment-sec><tp:treatment-sec sec-type="description" id="SECID0EKPAC"><title>Description.</title><p><bold>Male (holotype)</bold> (Figs <xref ref-type="fig" rid="F2">2</xref>, <xref ref-type="fig" rid="F3">3B, C</xref>): Total length 21.53, carapace 8.52 long, 6.93 wide; opisthosoma 12.51 long, 5.52 wide. Carapace dark brown, covered with short setae. Fovea deep, round. <abbrev xmlns:xlink="http://www.w3.org/1999/xlink" xlink:title="anterior eye row" id="ABBRID0E1PAC" xlink:type="simple">AER</abbrev> slightly procurved, <abbrev xmlns:xlink="http://www.w3.org/1999/xlink" xlink:title="posterior eye row" id="ABBRID0E5PAC" xlink:type="simple">PER</abbrev> recurved. Eye sizes and interdistances: <abbrev xmlns:xlink="http://www.w3.org/1999/xlink" xlink:title="anterior median eyes" id="ABBRID0EDAAE" xlink:type="simple">AME</abbrev> 0.25, <abbrev xmlns:xlink="http://www.w3.org/1999/xlink" xlink:title="anterior lateral eyes" id="ABBRID0EHAAE" xlink:type="simple">ALE</abbrev> 0.36, <abbrev xmlns:xlink="http://www.w3.org/1999/xlink" xlink:title="posterior median eyes" id="ABBRID0ELAAE" xlink:type="simple">PME</abbrev> 0.28, <abbrev xmlns:xlink="http://www.w3.org/1999/xlink" xlink:title="posterior lateral eyes" id="ABBRID0EPAAE" xlink:type="simple">PLE</abbrev> 0.27; <abbrev xmlns:xlink="http://www.w3.org/1999/xlink" xlink:title="anterior median eyes" id="ABBRID0ETAAE" xlink:type="simple">AME</abbrev>–<abbrev xmlns:xlink="http://www.w3.org/1999/xlink" xlink:title="anterior median eyes" id="ABBRID0EXAAE" xlink:type="simple">AME</abbrev> 0.13, <abbrev xmlns:xlink="http://www.w3.org/1999/xlink" xlink:title="anterior lateral eyes" id="ABBRID0E2AAE" xlink:type="simple">ALE</abbrev>–<abbrev xmlns:xlink="http://www.w3.org/1999/xlink" xlink:title="anterior median eyes" id="ABBRID0E6AAE" xlink:type="simple">AME</abbrev> 0.09, <abbrev xmlns:xlink="http://www.w3.org/1999/xlink" xlink:title="anterior lateral eyes" id="ABBRID0EDBAE" xlink:type="simple">ALE</abbrev>–<abbrev xmlns:xlink="http://www.w3.org/1999/xlink" xlink:title="posterior lateral eyes" id="ABBRID0EHBAE" xlink:type="simple">PLE</abbrev> 0.11, <abbrev xmlns:xlink="http://www.w3.org/1999/xlink" xlink:title="posterior lateral eyes" id="ABBRID0ELBAE" xlink:type="simple">PLE</abbrev>–<abbrev xmlns:xlink="http://www.w3.org/1999/xlink" xlink:title="posterior median eyes" id="ABBRID0EPBAE" xlink:type="simple">PME</abbrev> 0.08, <abbrev xmlns:xlink="http://www.w3.org/1999/xlink" xlink:title="posterior median eyes" id="ABBRID0ETBAE" xlink:type="simple">PME</abbrev>–<abbrev xmlns:xlink="http://www.w3.org/1999/xlink" xlink:title="posterior median eyes" id="ABBRID0EXBAE" xlink:type="simple">PME</abbrev> 0.27. Cheliceral promargin with 15 stout teeth, basomesally with 20 denticles. Labium brown, with ca 124 cuspules; sternum chestnut, with three pairs of sigillae. Legs dark brown. Leg measurements: I 19.75 (6.52 + 7.01 + 5.13 + 3.10), II 22.88 (6.02 + 7.11 + 5.24 + 4.51), III 23.55 (6.51 + 7.92 + 5.01 + 4.11), IV 30.21 (8.11 + 9.10 + 8.00 + 5.00). Leg formula: 4321. Abdomen dark brown, hairy. Spinnerets: <abbrev xmlns:xlink="http://www.w3.org/1999/xlink" xlink:title="posterior median spinnerets" id="ABBRID0E2BAE" xlink:type="simple">PMS</abbrev> one segment, 2.22 long, 0.51 wide, <abbrev xmlns:xlink="http://www.w3.org/1999/xlink" xlink:title="posterior median spinnerets" id="ABBRID0E6BAE" xlink:type="simple">PMS</abbrev>–<abbrev xmlns:xlink="http://www.w3.org/1999/xlink" xlink:title="posterior median spinnerets" id="ABBRID0EDCAE" xlink:type="simple">PMS</abbrev> 1.60; <abbrev xmlns:xlink="http://www.w3.org/1999/xlink" xlink:title="posterior lateral spinnerets" id="ABBRID0EHCAE" xlink:type="simple">PLS</abbrev> three segments. <abbrev xmlns:xlink="http://www.w3.org/1999/xlink" xlink:title="posterior lateral spinnerets" id="ABBRID0ELCAE" xlink:type="simple">PLS</abbrev> 12.28 long (3.66, 3.38, 3.54). Tip of <abbrev xmlns:xlink="http://www.w3.org/1999/xlink" xlink:title="posterior lateral spinnerets" id="ABBRID0EPCAE" xlink:type="simple">PLS</abbrev> white.</p><fig id="F2" position="float" orientation="portrait"><object-id xmlns:xlink="http://www.w3.org/1999/xlink" content-type="doi" xlink:type="simple">10.3897/zookeys.1052.68623.figure2</object-id><object-id xmlns:xlink="http://www.w3.org/1999/xlink" content-type="arpha" xlink:type="simple">8692F905-4F34-560B-B2C0-CAA589AC186D</object-id><label>Figure 2.</label><caption><p><italic><tp:taxon-name><tp:taxon-name-part taxon-name-part-type="genus" reg="Macrothele">Macrothele</tp:taxon-name-part> <tp:taxon-name-part taxon-name-part-type="species" reg="emei">emei</tp:taxon-name-part></tp:taxon-name></italic> sp. nov., left palp, holotype <bold>A</bold> prolateral view <bold>B</bold> retrolateral view <bold>C</bold> bulb apophysis. Black arrows pointing to the conical spines; black arrow to inset pointing to the close up of rough-textured apophysis.</p></caption><graphic xmlns:xlink="http://www.w3.org/1999/xlink" xlink:href="zookeys-1052-001-g002.jpg" position="float" orientation="portrait" xlink:type="simple" id="oo_571819.jpg"><uri content-type="original_file" xlink:type="simple">https://binary.pensoft.net/fig/571819</uri></graphic></fig><fig id="F3" position="float" orientation="portrait"><object-id xmlns:xlink="http://www.w3.org/1999/xlink" content-type="doi" xlink:type="simple">10.3897/zookeys.1052.68623.figure3</object-id><object-id xmlns:xlink="http://www.w3.org/1999/xlink" content-type="arpha" xlink:type="simple">AA0493E4-DA45-59EF-99C5-B31487E311D1</object-id><label>Figure 3.</label><caption><p><italic><tp:taxon-name><tp:taxon-name-part taxon-name-part-type="genus" reg="Macrothele">Macrothele</tp:taxon-name-part> <tp:taxon-name-part taxon-name-part-type="species" reg="emei">emei</tp:taxon-name-part></tp:taxon-name></italic> sp. nov., female genitalia, male holotype and female paratype <bold>A</bold> female genitalia, ventral view <bold>B</bold> male habitus, dorsal view <bold>C</bold> male habitus, ventral view <bold>D</bold> female habitus, dorsal view <bold>E</bold> female habitus, ventral view. Abbreviations: <bold><abbrev xmlns:xlink="http://www.w3.org/1999/xlink" xlink:title="copulatory ducts" id="ABBRID0EPEAE" xlink:type="simple">CD</abbrev></bold> copulatory ducts, <bold>T</bold> terminus of receptacula.</p></caption><graphic xmlns:xlink="http://www.w3.org/1999/xlink" xlink:href="zookeys-1052-001-g003.jpg" position="float" orientation="portrait" xlink:type="simple" id="oo_571820.jpg"><uri content-type="original_file" xlink:type="simple">https://binary.pensoft.net/fig/571820</uri></graphic></fig><p><bold><italic>Male palp</italic></bold> (Figs <xref ref-type="fig" rid="F2">2</xref>, <xref ref-type="fig" rid="F13">13A</xref>, <xref ref-type="fig" rid="F14">14A</xref>). Maxillae with ca 153 cuspules. Palpal trochanter without lyral spines. Bulb nearly globose, with a ventral apophysis with a rough texture; embolus flat, slightly curved, needle-shaped, and expanded basally.</p><p><bold>Female</bold> (Fig. <xref ref-type="fig" rid="F3">3A, D, E</xref>): total length 22.40, carapace 9.54 long, 8.82 wide; opisthosoma 11.31 long, 6.07 wide. Eye sizes and interdistances: <abbrev xmlns:xlink="http://www.w3.org/1999/xlink" xlink:title="anterior median eyes" id="ABBRID0EVFAE" xlink:type="simple">AME</abbrev> 0.20, <abbrev xmlns:xlink="http://www.w3.org/1999/xlink" xlink:title="anterior lateral eyes" id="ABBRID0EZFAE" xlink:type="simple">ALE</abbrev> 0.39, <abbrev xmlns:xlink="http://www.w3.org/1999/xlink" xlink:title="posterior median eyes" id="ABBRID0E4FAE" xlink:type="simple">PME</abbrev> 0.29, <abbrev xmlns:xlink="http://www.w3.org/1999/xlink" xlink:title="posterior lateral eyes" id="ABBRID0EBGAE" xlink:type="simple">PLE</abbrev> 0.36; <abbrev xmlns:xlink="http://www.w3.org/1999/xlink" xlink:title="anterior median eyes" id="ABBRID0EFGAE" xlink:type="simple">AME</abbrev>–<abbrev xmlns:xlink="http://www.w3.org/1999/xlink" xlink:title="anterior median eyes" id="ABBRID0EJGAE" xlink:type="simple">AME</abbrev> 0.08, <abbrev xmlns:xlink="http://www.w3.org/1999/xlink" xlink:title="anterior lateral eyes" id="ABBRID0ENGAE" xlink:type="simple">ALE</abbrev>–<abbrev xmlns:xlink="http://www.w3.org/1999/xlink" xlink:title="anterior median eyes" id="ABBRID0ERGAE" xlink:type="simple">AME</abbrev> 0.12, <abbrev xmlns:xlink="http://www.w3.org/1999/xlink" xlink:title="anterior lateral eyes" id="ABBRID0EVGAE" xlink:type="simple">ALE</abbrev>–<abbrev xmlns:xlink="http://www.w3.org/1999/xlink" xlink:title="posterior lateral eyes" id="ABBRID0EZGAE" xlink:type="simple">PLE</abbrev> 0.08, <abbrev xmlns:xlink="http://www.w3.org/1999/xlink" xlink:title="posterior median eyes" id="ABBRID0E4GAE" xlink:type="simple">PME</abbrev>–<abbrev xmlns:xlink="http://www.w3.org/1999/xlink" xlink:title="posterior median eyes" id="ABBRID0EBHAE" xlink:type="simple">PME</abbrev> 0.62, <abbrev xmlns:xlink="http://www.w3.org/1999/xlink" xlink:title="posterior lateral eyes" id="ABBRID0EFHAE" xlink:type="simple">PLE</abbrev>–<abbrev xmlns:xlink="http://www.w3.org/1999/xlink" xlink:title="posterior median eyes" id="ABBRID0EJHAE" xlink:type="simple">PME</abbrev> 0.07. Cheliceral promargin with 14 stout teeth, basomesally with 21 denticles. Endites brown, labium with ca 118 cuspules. Palpal trochanter without lyral spines. Leg measurements: I 19.76 (5.42 + 6.71 + 4.63 + 3.12), II 20.04 (6.20 + 7.10 + 3.74 + 3.00), III 21.26 (6.10 + 6.92 + 5.03 + 3.21), IV 25.37 (7.11 + 8.21 + 6.13 + 3.92). Leg formula: 4321. Abdomen dark brown, hairy. Spinnerets: <abbrev xmlns:xlink="http://www.w3.org/1999/xlink" xlink:title="posterior median spinnerets" id="ABBRID0ENHAE" xlink:type="simple">PMS</abbrev> one segment, 2.53 long, 0.71 wide, <abbrev xmlns:xlink="http://www.w3.org/1999/xlink" xlink:title="posterior median spinnerets" id="ABBRID0ERHAE" xlink:type="simple">PMS</abbrev>–<abbrev xmlns:xlink="http://www.w3.org/1999/xlink" xlink:title="posterior median spinnerets" id="ABBRID0EVHAE" xlink:type="simple">PMS</abbrev> 2.25; <abbrev xmlns:xlink="http://www.w3.org/1999/xlink" xlink:title="posterior lateral spinnerets" id="ABBRID0EZHAE" xlink:type="simple">PLS</abbrev> three segments. <abbrev xmlns:xlink="http://www.w3.org/1999/xlink" xlink:title="posterior lateral spinnerets" id="ABBRID0E4HAE" xlink:type="simple">PLS</abbrev> 12.28 long (3.83, 3.72, 4.73).</p><p><bold><italic>Female genitalia</italic></bold> (Fig. <xref ref-type="fig" rid="F3">3A</xref>) simple, with two turns. Receptacula directed anteriorly, turning laterally, then dorsally, finally medially; somewhat G-shaped. The length ratio of the duct after the lateral turn to the dorsal turn is 2:1.</p></tp:treatment-sec><tp:treatment-sec sec-type="variation" id="SECID0EMIAE"><title>Variations.</title><p>Male total length 14.21–21.53 (<italic>n</italic> = 3), female total length 13.52–22.40 (<italic>n</italic> = 5).</p></tp:treatment-sec><tp:treatment-sec sec-type="distribution" id="SECID0EWIAE"><title>Distribution.</title><p>China (Sichuan).</p></tp:treatment-sec><tp:treatment-sec><!--Section generated to contain objects referenced in tp:taxon-treatment.--><fig id="F13" position="float" orientation="portrait"><object-id xmlns:xlink="http://www.w3.org/1999/xlink" content-type="doi" xlink:type="simple">10.3897/zookeys.1052.68623.figure13</object-id><object-id xmlns:xlink="http://www.w3.org/1999/xlink" content-type="arpha" xlink:type="simple">1712A32A-8C72-5C27-81C3-76054736F94A</object-id><label>Figure 13.</label><caption><p>Prolateral view of embolic tips of six species of <italic><tp:taxon-name><tp:taxon-name-part taxon-name-part-type="genus" reg="Macrothele">Macrothele</tp:taxon-name-part></tp:taxon-name></italic><bold>A</bold><italic><tp:taxon-name><tp:taxon-name-part taxon-name-part-type="genus" reg="Macrothele">M.</tp:taxon-name-part> <tp:taxon-name-part taxon-name-part-type="species" reg="emei">emei</tp:taxon-name-part></tp:taxon-name></italic> sp. nov. <bold>B</bold><italic><tp:taxon-name><tp:taxon-name-part taxon-name-part-type="genus" reg="Macrothele">M.</tp:taxon-name-part> <tp:taxon-name-part taxon-name-part-type="species" reg="limenghuai">limenghuai</tp:taxon-name-part></tp:taxon-name></italic> sp. nov. <bold>C</bold><italic><tp:taxon-name><tp:taxon-name-part taxon-name-part-type="genus" reg="Macrothele">M.</tp:taxon-name-part> <tp:taxon-name-part taxon-name-part-type="species" reg="nanning">nanning</tp:taxon-name-part></tp:taxon-name></italic> sp. nov. <bold>D</bold><italic><tp:taxon-name><tp:taxon-name-part taxon-name-part-type="genus" reg="Macrothele">M.</tp:taxon-name-part> <tp:taxon-name-part taxon-name-part-type="species" reg="gigas">gigas</tp:taxon-name-part></tp:taxon-name></italic><bold>E</bold><italic><tp:taxon-name><tp:taxon-name-part taxon-name-part-type="genus" reg="Macrothele">M.</tp:taxon-name-part> <tp:taxon-name-part taxon-name-part-type="species" reg="hungae">hungae</tp:taxon-name-part></tp:taxon-name></italic> sp. nov. <bold>F</bold><italic><tp:taxon-name><tp:taxon-name-part taxon-name-part-type="genus" reg="Macrothele">M.</tp:taxon-name-part> <tp:taxon-name-part taxon-name-part-type="species" reg="hanfeii">hanfeii</tp:taxon-name-part></tp:taxon-name></italic> sp. nov.</p></caption><graphic xmlns:xlink="http://www.w3.org/1999/xlink" xlink:href="zookeys-1052-001-g013.jpg" position="float" orientation="portrait" xlink:type="simple" id="oo_571830.jpg"><uri content-type="original_file" xlink:type="simple">https://binary.pensoft.net/fig/571830</uri></graphic></fig><fig id="F14" position="float" orientation="portrait"><object-id xmlns:xlink="http://www.w3.org/1999/xlink" content-type="doi" xlink:type="simple">10.3897/zookeys.1052.68623.figure14</object-id><object-id xmlns:xlink="http://www.w3.org/1999/xlink" content-type="arpha" xlink:type="simple">CE9BD9A0-50DC-5703-A8F2-4B88E1F41884</object-id><label>Figure 14.</label><caption><p>Retrolateral view of embolic tips of six species of <italic><tp:taxon-name><tp:taxon-name-part taxon-name-part-type="genus" reg="Macrothele">Macrothele</tp:taxon-name-part></tp:taxon-name></italic><bold>A</bold><italic><tp:taxon-name><tp:taxon-name-part taxon-name-part-type="genus" reg="Macrothele">M.</tp:taxon-name-part> <tp:taxon-name-part taxon-name-part-type="species" reg="emei">emei</tp:taxon-name-part></tp:taxon-name></italic> sp. nov. <bold>B</bold><italic><tp:taxon-name><tp:taxon-name-part taxon-name-part-type="genus" reg="Macrothele">M.</tp:taxon-name-part> <tp:taxon-name-part taxon-name-part-type="species" reg="limenghuai">limenghuai</tp:taxon-name-part></tp:taxon-name></italic> sp. nov. <bold>C</bold><italic><tp:taxon-name><tp:taxon-name-part taxon-name-part-type="genus" reg="Macrothele">M.</tp:taxon-name-part> <tp:taxon-name-part taxon-name-part-type="species" reg="nanning">nanning</tp:taxon-name-part></tp:taxon-name></italic> sp. nov. <bold>D</bold><italic><tp:taxon-name><tp:taxon-name-part taxon-name-part-type="genus" reg="Macrothele">M.</tp:taxon-name-part> <tp:taxon-name-part taxon-name-part-type="species" reg="gigas">gigas</tp:taxon-name-part></tp:taxon-name></italic><bold>E</bold><italic><tp:taxon-name><tp:taxon-name-part taxon-name-part-type="genus" reg="Macrothele">M.</tp:taxon-name-part> <tp:taxon-name-part taxon-name-part-type="species" reg="hungae">hungae</tp:taxon-name-part></tp:taxon-name></italic> sp. nov. <bold>F</bold><italic><tp:taxon-name><tp:taxon-name-part taxon-name-part-type="genus" reg="Macrothele">M.</tp:taxon-name-part> <tp:taxon-name-part taxon-name-part-type="species" reg="hanfeii">hanfeii</tp:taxon-name-part></tp:taxon-name></italic> sp. nov.</p></caption><graphic xmlns:xlink="http://www.w3.org/1999/xlink" xlink:href="zookeys-1052-001-g014.jpg" position="float" orientation="portrait" xlink:type="simple" id="oo_571831.jpg"><uri content-type="original_file" xlink:type="simple">https://binary.pensoft.net/fig/571831</uri></graphic></fig><fig id="F16" position="float" orientation="portrait"><object-id xmlns:xlink="http://www.w3.org/1999/xlink" content-type="doi" xlink:type="simple">10.3897/zookeys.1052.68623.figure16</object-id><object-id xmlns:xlink="http://www.w3.org/1999/xlink" content-type="arpha" xlink:type="simple">D8F93D63-E397-56AC-84F3-A45485D7B7C2</object-id><label>Figure 16.</label><caption><p>Distribution records of <italic><tp:taxon-name><tp:taxon-name-part taxon-name-part-type="genus" reg="Macrothele">Macrothele</tp:taxon-name-part></tp:taxon-name></italic> species in East Asia <bold>1</bold><italic><tp:taxon-name><tp:taxon-name-part taxon-name-part-type="genus" reg="Macrothele">M.</tp:taxon-name-part> <tp:taxon-name-part taxon-name-part-type="species" reg="yani">yani</tp:taxon-name-part></tp:taxon-name></italic><bold>2</bold><italic><tp:taxon-name><tp:taxon-name-part taxon-name-part-type="genus" reg="Macrothele">M.</tp:taxon-name-part> <tp:taxon-name-part taxon-name-part-type="species" reg="arcuata">arcuata</tp:taxon-name-part></tp:taxon-name></italic><bold>3</bold><italic><tp:taxon-name><tp:taxon-name-part taxon-name-part-type="genus" reg="Macrothele">M.</tp:taxon-name-part> <tp:taxon-name-part taxon-name-part-type="species" reg="jingzhao">jingzhao</tp:taxon-name-part></tp:taxon-name></italic><bold>4</bold><italic><tp:taxon-name><tp:taxon-name-part taxon-name-part-type="genus" reg="Macrothele">M.</tp:taxon-name-part> <tp:taxon-name-part taxon-name-part-type="species" reg="yunlingensis">yunlingensis</tp:taxon-name-part></tp:taxon-name></italic><bold>5</bold><italic><tp:taxon-name><tp:taxon-name-part taxon-name-part-type="genus" reg="Macrothele">M.</tp:taxon-name-part> <tp:taxon-name-part taxon-name-part-type="species" reg="undata">undata</tp:taxon-name-part></tp:taxon-name></italic><bold>6</bold><italic><tp:taxon-name><tp:taxon-name-part taxon-name-part-type="genus" reg="Macrothele">M.</tp:taxon-name-part> <tp:taxon-name-part taxon-name-part-type="species" reg="cangshanensis">cangshanensis</tp:taxon-name-part></tp:taxon-name></italic><bold>7</bold><italic><tp:taxon-name><tp:taxon-name-part taxon-name-part-type="genus" reg="Macrothele">M.</tp:taxon-name-part> <tp:taxon-name-part taxon-name-part-type="species" reg="yongshengensis">yongshengensis</tp:taxon-name-part></tp:taxon-name></italic><bold>8</bold><italic><tp:taxon-name><tp:taxon-name-part taxon-name-part-type="genus" reg="Macrothele">M.</tp:taxon-name-part> <tp:taxon-name-part taxon-name-part-type="species" reg="jinlin">jinlin</tp:taxon-name-part></tp:taxon-name></italic><bold>9</bold><italic><tp:taxon-name><tp:taxon-name-part taxon-name-part-type="genus" reg="Macrothele">M.</tp:taxon-name-part> <tp:taxon-name-part taxon-name-part-type="species" reg="bannaensis">bannaensis</tp:taxon-name-part></tp:taxon-name></italic><bold>10</bold><italic><tp:taxon-name><tp:taxon-name-part taxon-name-part-type="genus" reg="Macrothele">M.</tp:taxon-name-part> <tp:taxon-name-part taxon-name-part-type="species" reg="yunnanica">yunnanica</tp:taxon-name-part></tp:taxon-name></italic><bold>11</bold><italic><tp:taxon-name><tp:taxon-name-part taxon-name-part-type="genus" reg="Macrothele">M.</tp:taxon-name-part> <tp:taxon-name-part taxon-name-part-type="species" reg="menglunensis">menglunensis</tp:taxon-name-part></tp:taxon-name></italic><bold>12</bold><italic><tp:taxon-name><tp:taxon-name-part taxon-name-part-type="genus" reg="Macrothele">M.</tp:taxon-name-part> <tp:taxon-name-part taxon-name-part-type="species" reg="multispine">multispine</tp:taxon-name-part></tp:taxon-name></italic><bold>13</bold><italic><tp:taxon-name><tp:taxon-name-part taxon-name-part-type="genus" reg="Macrothele">M.</tp:taxon-name-part> <tp:taxon-name-part taxon-name-part-type="species" reg="limenghuai">limenghuai</tp:taxon-name-part></tp:taxon-name></italic> sp. nov. <bold>14</bold><italic><tp:taxon-name><tp:taxon-name-part taxon-name-part-type="genus" reg="Macrothele">M.</tp:taxon-name-part> <tp:taxon-name-part taxon-name-part-type="species" reg="emei">emei</tp:taxon-name-part></tp:taxon-name></italic> sp. nov. <bold>15</bold><italic><tp:taxon-name><tp:taxon-name-part taxon-name-part-type="genus" reg="Macrothele">M.</tp:taxon-name-part> <tp:taxon-name-part taxon-name-part-type="species" reg="sanheensis">sanheensis</tp:taxon-name-part></tp:taxon-name></italic><bold>16</bold><italic><tp:taxon-name><tp:taxon-name-part taxon-name-part-type="genus" reg="Macrothele">M.</tp:taxon-name-part> <tp:taxon-name-part taxon-name-part-type="species" reg="decemnotata">decemnotata</tp:taxon-name-part></tp:taxon-name></italic><bold>17</bold><italic><tp:taxon-name><tp:taxon-name-part taxon-name-part-type="genus" reg="Macrothele">M.</tp:taxon-name-part> <tp:taxon-name-part taxon-name-part-type="species" reg="proserpina">proserpina</tp:taxon-name-part></tp:taxon-name></italic><bold>18</bold><italic><tp:taxon-name><tp:taxon-name-part taxon-name-part-type="genus" reg="Macrothele">M.</tp:taxon-name-part> <tp:taxon-name-part taxon-name-part-type="species" reg="monocirculata">monocirculata</tp:taxon-name-part></tp:taxon-name></italic><bold>19</bold><italic><tp:taxon-name><tp:taxon-name-part taxon-name-part-type="genus" reg="Macrothele">M.</tp:taxon-name-part> <tp:taxon-name-part taxon-name-part-type="species" reg="raveni">raveni</tp:taxon-name-part></tp:taxon-name></italic><bold>20</bold><italic><tp:taxon-name><tp:taxon-name-part taxon-name-part-type="genus" reg="Macrothele">M.</tp:taxon-name-part> <tp:taxon-name-part taxon-name-part-type="species" reg="guizhouensis">guizhouensis</tp:taxon-name-part></tp:taxon-name></italic><bold>21</bold><italic><tp:taxon-name><tp:taxon-name-part taxon-name-part-type="genus" reg="Macrothele">M.</tp:taxon-name-part> <tp:taxon-name-part taxon-name-part-type="species" reg="digitata">digitata</tp:taxon-name-part></tp:taxon-name></italic><bold>22</bold><italic><tp:taxon-name><tp:taxon-name-part taxon-name-part-type="genus" reg="Macrothele">M.</tp:taxon-name-part> <tp:taxon-name-part taxon-name-part-type="species" reg="nanning">nanning</tp:taxon-name-part></tp:taxon-name></italic> sp. nov. <bold>23</bold><italic><tp:taxon-name><tp:taxon-name-part taxon-name-part-type="genus" reg="Macrothele">M.</tp:taxon-name-part> <tp:taxon-name-part taxon-name-part-type="species" reg="hanfeii">hanfeii</tp:taxon-name-part></tp:taxon-name></italic> sp. nov. <bold>24</bold><italic><tp:taxon-name><tp:taxon-name-part taxon-name-part-type="genus" reg="Macrothele">M.</tp:taxon-name-part> <tp:taxon-name-part taxon-name-part-type="species" reg="hunanica">hunanica</tp:taxon-name-part></tp:taxon-name></italic><bold>25</bold><italic><tp:taxon-name><tp:taxon-name-part taxon-name-part-type="genus" reg="Macrothele">M.</tp:taxon-name-part> <tp:taxon-name-part taxon-name-part-type="species" reg="hungae">hungae</tp:taxon-name-part></tp:taxon-name></italic> sp. nov. <bold>26</bold><italic><tp:taxon-name><tp:taxon-name-part taxon-name-part-type="genus" reg="Macrothele">M.</tp:taxon-name-part> <tp:taxon-name-part taxon-name-part-type="species" reg="holsti">holsti</tp:taxon-name-part></tp:taxon-name></italic><bold>27</bold><italic><tp:taxon-name><tp:taxon-name-part taxon-name-part-type="genus" reg="Macrothele">M.</tp:taxon-name-part> <tp:taxon-name-part taxon-name-part-type="species" reg="palpator">palpator</tp:taxon-name-part></tp:taxon-name></italic><bold>28</bold><italic><tp:taxon-name><tp:taxon-name-part taxon-name-part-type="genus" reg="Macrothele">M.</tp:taxon-name-part> <tp:taxon-name-part taxon-name-part-type="species" reg="taiwanensis">taiwanensis</tp:taxon-name-part></tp:taxon-name></italic><bold>29</bold><italic><tp:taxon-name><tp:taxon-name-part taxon-name-part-type="genus" reg="Macrothele">M.</tp:taxon-name-part> <tp:taxon-name-part taxon-name-part-type="species" reg="simplicata">simplicata</tp:taxon-name-part></tp:taxon-name></italic><bold>30</bold><italic><tp:taxon-name><tp:taxon-name-part taxon-name-part-type="genus" reg="Macrothele">M.</tp:taxon-name-part> <tp:taxon-name-part taxon-name-part-type="species" reg="yaginumai">yaginumai</tp:taxon-name-part></tp:taxon-name></italic><bold>31</bold><italic><tp:taxon-name><tp:taxon-name-part taxon-name-part-type="genus" reg="Macrothele">M.</tp:taxon-name-part> <tp:taxon-name-part taxon-name-part-type="species" reg="gigas">gigas</tp:taxon-name-part></tp:taxon-name></italic>.</p></caption><graphic xmlns:xlink="http://www.w3.org/1999/xlink" xlink:href="zookeys-1052-001-g016.jpg" position="float" orientation="portrait" xlink:type="simple" id="oo_571833.jpg"><uri content-type="original_file" xlink:type="simple">https://binary.pensoft.net/fig/571833</uri></graphic></fig></tp:treatment-sec></tp:taxon-treatment>
