# Supplementary material for: Five new species of Macrothele Ausserer, 1871 from China (Araneae, Macrothelidae)
Source: Zookeys. 2021 Jul 30;1052:1–23. doi: 10.3897/zookeys.1052.68623 (PMC8346460; doi:10.3897/zookeys.1052.68623)
Supplement: XML Treatment for Macrothele hanfeii [file zookeys.1052.68623-treatment3.xml]

<!DOCTYPE tp:taxon-treatment
  PUBLIC "-//TaxonX//DTD Taxonomic Treatment Publishing DTD v0 20100105//EN" "tax-treatment-NSO.dtd">
<tp:taxon-treatment xmlns:tp="http://www.plazi.org/taxpub"><tp:treatment-meta><kwd-group><label>Taxon classification</label><kwd><named-content xmlns:xlink="http://www.w3.org/1999/xlink" content-type="kingdom">Animalia</named-content></kwd><kwd><named-content xmlns:xlink="http://www.w3.org/1999/xlink" content-type="order">Araneae</named-content></kwd><kwd><named-content xmlns:xlink="http://www.w3.org/1999/xlink" content-type="family">Macrothelidae</named-content></kwd></kwd-group><mixed-citation publication-type="journal"><person-group><name><surname>Lin</surname><given-names>Yejie</given-names></name><name><surname>Yan</surname><given-names>Xunyou</given-names></name><name><surname>Li</surname><given-names>Shuqiang</given-names></name><name><surname>Ballarin</surname><given-names>Francesco</given-names></name><name><surname>Chen</surname><given-names>Haifeng</given-names></name></person-group><article-title>Five new species of <italic><tp:taxon-name><tp:taxon-name-part taxon-name-part-type="genus" reg="Macrothele">Macrothele</tp:taxon-name-part></tp:taxon-name></italic> Ausserer, 1871 from China (<tp:taxon-name><tp:taxon-name-part taxon-name-part-type="order">Araneae</tp:taxon-name-part></tp:taxon-name>, <tp:taxon-name><tp:taxon-name-part taxon-name-part-type="family">Macrothelidae</tp:taxon-name-part></tp:taxon-name>)</article-title><source>Zookeys</source><day>30</day><month>7</month><year>2021</year><volume>1052</volume><fpage>1</fpage><lpage>23</lpage><pub-id pub-id-type="doi">10.3897/zookeys.1052.68623</pub-id></mixed-citation></tp:treatment-meta><tp:nomenclature><tp:taxon-name><object-id xmlns:xlink="http://www.w3.org/1999/xlink" content-type="arpha" xlink:type="simple">C80A331E-E97C-5ECA-8CAB-7133E82EE518</object-id>
              <tp:taxon-name-part taxon-name-part-type="genus" reg="Macrothele">Macrothele</tp:taxon-name-part>
              <tp:taxon-name-part taxon-name-part-type="species" reg="hanfeii">hanfeii</tp:taxon-name-part>
              <object-id xmlns:xlink="http://www.w3.org/1999/xlink" content-type="zoobank" xlink:type="simple">http://zoobank.org/874E5529-D0DB-413E-B4B7-78810FEAA607</object-id>
            </tp:taxon-name><tp:taxon-authority>Lin &amp; Li</tp:taxon-authority><tp:taxon-status xmlns:xlink="http://www.w3.org/1999/xlink" xlink:type="simple">sp. nov.</tp:taxon-status><xref ref-type="fig" rid="F4">Figures 4</xref><xref ref-type="fig" rid="F5">, 5</xref><xref ref-type="fig" rid="F6">, 6</xref><xref ref-type="fig" rid="F13">, 13F</xref><xref ref-type="fig" rid="F14">, 14F</xref><xref ref-type="fig" rid="F16">, 16</xref></tp:nomenclature><tp:treatment-sec sec-type="type material" id="SECID0E3KAE"><title>Type material.</title><p><bold><italic>Holotype</italic></bold>: 1♂ (<named-content xmlns:xlink="http://www.w3.org/1999/xlink" content-type="dwc:institutional_code" xlink:type="simple">IZCAS</named-content>-Ar41857) China, Hainan Province, Ledong Li Autonomous County, Jianfengling National Park, Mingfeng Valley, <named-content xmlns:xlink="http://www.w3.org/1999/xlink" content-type="dwc:verbatimCoordinates" xlink:type="simple"><named-content content-type="geo-json" specific-use="{&#34;type&#34;:&#34;Point&#34;,&#34;coordinates&#34;:[108.841600,18.741700]}" id="NCID0EPLAE" xlink:type="simple">18.7417°N, 108.8416°E</named-content></named-content>, elevation ca 980 m, 21.IV.2018, Yejie Lin &amp; Jiaxiang Wu leg. <bold><italic>Paratypes</italic></bold>: 1♀ (<named-content xmlns:xlink="http://www.w3.org/1999/xlink" content-type="dwc:institutional_code" xlink:type="simple">IZCAS</named-content>-Ar41858), same data as holotype; 3♀ (<named-content xmlns:xlink="http://www.w3.org/1999/xlink" content-type="dwc:institutional_code" xlink:type="simple">IZCAS</named-content>-Ar41859–Ar41861), same data as holotype but 23.XI.2020, Yunhu Mo leg.</p></tp:treatment-sec><tp:treatment-sec sec-type="etymology" id="SECID0EBMAE"><title>Etymology.</title><p>The species epithet refers to Mr Hanfei Gao who helped with this research; noun (name) in genitive case.</p></tp:treatment-sec><tp:treatment-sec sec-type="diagnosis" id="SECID0EGMAE"><title>Diagnosis.</title><p>Male of <italic><tp:taxon-name><tp:taxon-name-part taxon-name-part-type="genus" reg="Macrothele">Macrothele</tp:taxon-name-part> <tp:taxon-name-part taxon-name-part-type="species" reg="hanfeii">hanfeii</tp:taxon-name-part></tp:taxon-name></italic> sp. nov. resemble those of <italic><tp:taxon-name><tp:taxon-name-part taxon-name-part-type="genus" reg="Macrothele">M.</tp:taxon-name-part> <tp:taxon-name-part taxon-name-part-type="species" reg="holsti">holsti</tp:taxon-name-part></tp:taxon-name></italic> Pocock, 1901 and <italic><tp:taxon-name><tp:taxon-name-part taxon-name-part-type="genus" reg="Macrothele">M.</tp:taxon-name-part> <tp:taxon-name-part taxon-name-part-type="species" reg="multispine">multispine</tp:taxon-name-part></tp:taxon-name></italic> Wang, Li &amp; Yang, 2019 by having similar bulb shape. Females of <italic><tp:taxon-name><tp:taxon-name-part taxon-name-part-type="genus" reg="Macrothele">M.</tp:taxon-name-part> <tp:taxon-name-part taxon-name-part-type="species" reg="hanfeii">hanfeii</tp:taxon-name-part></tp:taxon-name></italic> sp. nov. resemble the aforementioned species by the apically globose receptacula that bend inwards. Male of <italic><tp:taxon-name><tp:taxon-name-part taxon-name-part-type="genus" reg="Macrothele">M.</tp:taxon-name-part> <tp:taxon-name-part taxon-name-part-type="species" reg="hanfeii">hanfeii</tp:taxon-name-part></tp:taxon-name></italic> sp. nov. can be distinguished from <italic><tp:taxon-name><tp:taxon-name-part taxon-name-part-type="genus" reg="Macrothele">M.</tp:taxon-name-part> <tp:taxon-name-part taxon-name-part-type="species" reg="holsti">holsti</tp:taxon-name-part></tp:taxon-name></italic> and <italic><tp:taxon-name><tp:taxon-name-part taxon-name-part-type="genus" reg="Macrothele">M.</tp:taxon-name-part> <tp:taxon-name-part taxon-name-part-type="species" reg="multispine">multispine</tp:taxon-name-part></tp:taxon-name></italic> in that the palpal tibia bear seven blunt spines in prolateral view and nine in dorsal view that extend onto the patella and a large spine present in the center of the area with blunt spines (vs 14 blunt spines in prolateral view and 13 in dorsal view in <italic><tp:taxon-name><tp:taxon-name-part taxon-name-part-type="genus" reg="Macrothele">M.</tp:taxon-name-part> <tp:taxon-name-part taxon-name-part-type="species" reg="holsti">holsti</tp:taxon-name-part></tp:taxon-name></italic>, and three blunt spines in prolateral view and one in dorsal view in <italic><tp:taxon-name><tp:taxon-name-part taxon-name-part-type="genus" reg="Macrothele">M.</tp:taxon-name-part> <tp:taxon-name-part taxon-name-part-type="species" reg="multispine">multispine</tp:taxon-name-part></tp:taxon-name></italic>; large spine absent in <italic><tp:taxon-name><tp:taxon-name-part taxon-name-part-type="genus" reg="Macrothele">M.</tp:taxon-name-part> <tp:taxon-name-part taxon-name-part-type="species" reg="holsti">holsti</tp:taxon-name-part></tp:taxon-name></italic> and <italic><tp:taxon-name><tp:taxon-name-part taxon-name-part-type="genus" reg="Macrothele">M.</tp:taxon-name-part> <tp:taxon-name-part taxon-name-part-type="species" reg="multispine">multispine</tp:taxon-name-part></tp:taxon-name></italic>, and in <italic><tp:taxon-name><tp:taxon-name-part taxon-name-part-type="genus" reg="Macrothele">M.</tp:taxon-name-part> <tp:taxon-name-part taxon-name-part-type="species" reg="multispine">multispine</tp:taxon-name-part></tp:taxon-name></italic>, the blunt spines are absent on the patella). Females differ from those of <italic><tp:taxon-name><tp:taxon-name-part taxon-name-part-type="genus" reg="Macrothele">M.</tp:taxon-name-part> <tp:taxon-name-part taxon-name-part-type="species" reg="holsti">holsti</tp:taxon-name-part></tp:taxon-name></italic> and <italic><tp:taxon-name><tp:taxon-name-part taxon-name-part-type="genus" reg="Macrothele">M.</tp:taxon-name-part> <tp:taxon-name-part taxon-name-part-type="species" reg="multispine">multispine</tp:taxon-name-part></tp:taxon-name></italic> by the short, robust copulatory ducts and the receptacula apically teardrop shaped (vs copulatory ducts long and thin and receptacula apically oval in <italic><tp:taxon-name><tp:taxon-name-part taxon-name-part-type="genus" reg="Macrothele">M.</tp:taxon-name-part> <tp:taxon-name-part taxon-name-part-type="species" reg="holsti">holsti</tp:taxon-name-part></tp:taxon-name></italic> and <italic><tp:taxon-name><tp:taxon-name-part taxon-name-part-type="genus" reg="Macrothele">M.</tp:taxon-name-part> <tp:taxon-name-part taxon-name-part-type="species" reg="multispine">multispine</tp:taxon-name-part></tp:taxon-name></italic>).</p></tp:treatment-sec><tp:treatment-sec sec-type="description" id="SECID0E3RAE"><title>Description.</title><p><bold>Male (holotype)</bold> (Figs <xref ref-type="fig" rid="F4">4A</xref>, <xref ref-type="fig" rid="F5">5</xref>, <xref ref-type="fig" rid="F6">6B, C</xref>, <xref ref-type="fig" rid="F13">13F</xref>, <xref ref-type="fig" rid="F14">14F</xref>): total length 20.03, carapace 8.02 long, 7.13 wide; opisthosoma 14.01 long, 5.12 wide. Carapace dark brown, glabrous, covered with short setae, middle of cephalic region with row of setae. Fovea deep, round. <abbrev xmlns:xlink="http://www.w3.org/1999/xlink" xlink:title="anterior eye row" id="ABBRID0EYSAE" xlink:type="simple">AER</abbrev> slightly procurved, <abbrev xmlns:xlink="http://www.w3.org/1999/xlink" xlink:title="posterior eye row" id="ABBRID0E3SAE" xlink:type="simple">PER</abbrev> recurved. Eye sizes and interdistances: <abbrev xmlns:xlink="http://www.w3.org/1999/xlink" xlink:title="anterior median eyes" id="ABBRID0EATAE" xlink:type="simple">AME</abbrev> 0.35, <abbrev xmlns:xlink="http://www.w3.org/1999/xlink" xlink:title="anterior lateral eyes" id="ABBRID0EETAE" xlink:type="simple">ALE</abbrev> 0.46, <abbrev xmlns:xlink="http://www.w3.org/1999/xlink" xlink:title="posterior median eyes" id="ABBRID0EITAE" xlink:type="simple">PME</abbrev> 0.31, <abbrev xmlns:xlink="http://www.w3.org/1999/xlink" xlink:title="posterior lateral eyes" id="ABBRID0EMTAE" xlink:type="simple">PLE</abbrev> 0.32; <abbrev xmlns:xlink="http://www.w3.org/1999/xlink" xlink:title="anterior median eyes" id="ABBRID0EQTAE" xlink:type="simple">AME</abbrev>–<abbrev xmlns:xlink="http://www.w3.org/1999/xlink" xlink:title="anterior median eyes" id="ABBRID0EUTAE" xlink:type="simple">AME</abbrev> 0.15, <abbrev xmlns:xlink="http://www.w3.org/1999/xlink" xlink:title="anterior lateral eyes" id="ABBRID0EYTAE" xlink:type="simple">ALE</abbrev>–<abbrev xmlns:xlink="http://www.w3.org/1999/xlink" xlink:title="anterior median eyes" id="ABBRID0E3TAE" xlink:type="simple">AME</abbrev> 0.11, <abbrev xmlns:xlink="http://www.w3.org/1999/xlink" xlink:title="anterior lateral eyes" id="ABBRID0EAUAE" xlink:type="simple">ALE</abbrev>–<abbrev xmlns:xlink="http://www.w3.org/1999/xlink" xlink:title="posterior lateral eyes" id="ABBRID0EEUAE" xlink:type="simple">PLE</abbrev> 0.12, <abbrev xmlns:xlink="http://www.w3.org/1999/xlink" xlink:title="posterior lateral eyes" id="ABBRID0EIUAE" xlink:type="simple">PLE</abbrev>–<abbrev xmlns:xlink="http://www.w3.org/1999/xlink" xlink:title="posterior median eyes" id="ABBRID0EMUAE" xlink:type="simple">PME</abbrev> 0.05, <abbrev xmlns:xlink="http://www.w3.org/1999/xlink" xlink:title="posterior median eyes" id="ABBRID0EQUAE" xlink:type="simple">PME</abbrev>–<abbrev xmlns:xlink="http://www.w3.org/1999/xlink" xlink:title="posterior median eyes" id="ABBRID0EUUAE" xlink:type="simple">PME</abbrev> 0.31. Cheliceral promargin with 13 stout teeth, basomesally with 19 denticles. Labium brown, with ca 33 cuspules; sternum chestnut, with three pairs of sigillae. Legs dark brown. Leg measurements: I 21.75 (6.52 + 7.01 + 5.13 + 3.10), II 22.88 (6.02 + 7.11 + 5.24 + 4.51), III 23.55 (6.51 + 7.92 + 5.01 + 4.11), IV 30.21 (8.11 + 9.10 + 8.00 + 5.00). Leg formula: 4321. Abdomen dark brown, hairy. Spinnerets: <abbrev xmlns:xlink="http://www.w3.org/1999/xlink" xlink:title="posterior median spinnerets" id="ABBRID0EYUAE" xlink:type="simple">PMS</abbrev> one segment, 1.76 long, 0.48 wide, <abbrev xmlns:xlink="http://www.w3.org/1999/xlink" xlink:title="posterior median spinnerets" id="ABBRID0E3UAE" xlink:type="simple">PMS</abbrev>–<abbrev xmlns:xlink="http://www.w3.org/1999/xlink" xlink:title="posterior median spinnerets" id="ABBRID0EAVAE" xlink:type="simple">PMS</abbrev> 1.36; <abbrev xmlns:xlink="http://www.w3.org/1999/xlink" xlink:title="posterior lateral spinnerets" id="ABBRID0EEVAE" xlink:type="simple">PLS</abbrev> three segments. <abbrev xmlns:xlink="http://www.w3.org/1999/xlink" xlink:title="posterior lateral spinnerets" id="ABBRID0EIVAE" xlink:type="simple">PLS</abbrev> 3.94 long (3.19, 3.56, 4.50).</p><fig id="F4" position="float" orientation="portrait"><object-id xmlns:xlink="http://www.w3.org/1999/xlink" content-type="doi" xlink:type="simple">10.3897/zookeys.1052.68623.figure4</object-id><object-id xmlns:xlink="http://www.w3.org/1999/xlink" content-type="arpha" xlink:type="simple">62C36523-51C4-51D5-9837-6BED3DD882CA</object-id><label>Figure 4.</label><caption><p>Live <italic><tp:taxon-name><tp:taxon-name-part taxon-name-part-type="genus" reg="Macrothele">Macrothele</tp:taxon-name-part> <tp:taxon-name-part taxon-name-part-type="species" reg="hanfeii">hanfeii</tp:taxon-name-part></tp:taxon-name></italic> sp. nov., paratypes <bold>A</bold> male <bold>B</bold> female.</p></caption><graphic xmlns:xlink="http://www.w3.org/1999/xlink" xlink:href="zookeys-1052-001-g004.jpg" position="float" orientation="portrait" xlink:type="simple" id="oo_571821.jpg"><uri content-type="original_file" xlink:type="simple">https://binary.pensoft.net/fig/571821</uri></graphic></fig><p><bold><italic>Male palp</italic></bold> (Figs <xref ref-type="fig" rid="F5">5</xref>, <xref ref-type="fig" rid="F13">13F</xref>, <xref ref-type="fig" rid="F14">14F</xref>). Maxillae with ca 70 cuspules. Palpal trochanter without lyral spines. Patella with eight blunt spines, tibia with blunt spines, seven in prolateral view and nine in dorsal view. Bulb nearly globose; embolus slightly curved and needle-shaped.</p><fig id="F5" position="float" orientation="portrait"><object-id xmlns:xlink="http://www.w3.org/1999/xlink" content-type="doi" xlink:type="simple">10.3897/zookeys.1052.68623.figure5</object-id><object-id xmlns:xlink="http://www.w3.org/1999/xlink" content-type="arpha" xlink:type="simple">849370C9-26B3-5861-BC2C-876A8C9C543C</object-id><label>Figure 5.</label><caption><p><italic><tp:taxon-name><tp:taxon-name-part taxon-name-part-type="genus" reg="Macrothele">Macrothele</tp:taxon-name-part> <tp:taxon-name-part taxon-name-part-type="species" reg="hanfeii">hanfeii</tp:taxon-name-part></tp:taxon-name></italic> sp. nov., left palp, holotype <bold>A</bold> prolateral view <bold>B</bold> retrolateral view.</p></caption><graphic xmlns:xlink="http://www.w3.org/1999/xlink" xlink:href="zookeys-1052-001-g005.jpg" position="float" orientation="portrait" xlink:type="simple" id="oo_571822.jpg"><uri content-type="original_file" xlink:type="simple">https://binary.pensoft.net/fig/571822</uri></graphic></fig><p><bold>Female</bold> (Figs <xref ref-type="fig" rid="F4">4B</xref>, <xref ref-type="fig" rid="F6">6A, D, E</xref>): total length 17.20, carapace 7.62 long, 8.52 wide; opisthosoma 12.21 long, 8.11 wide. Eye sizes and interdistances: <abbrev xmlns:xlink="http://www.w3.org/1999/xlink" xlink:title="anterior median eyes" id="ABBRID0EDYAE" xlink:type="simple">AME</abbrev> 0.22, <abbrev xmlns:xlink="http://www.w3.org/1999/xlink" xlink:title="anterior lateral eyes" id="ABBRID0EHYAE" xlink:type="simple">ALE</abbrev> 0.43, <abbrev xmlns:xlink="http://www.w3.org/1999/xlink" xlink:title="posterior median eyes" id="ABBRID0ELYAE" xlink:type="simple">PME</abbrev> 0.38, <abbrev xmlns:xlink="http://www.w3.org/1999/xlink" xlink:title="posterior lateral eyes" id="ABBRID0EPYAE" xlink:type="simple">PLE</abbrev> 0.40; <abbrev xmlns:xlink="http://www.w3.org/1999/xlink" xlink:title="anterior median eyes" id="ABBRID0ETYAE" xlink:type="simple">AME</abbrev>–<abbrev xmlns:xlink="http://www.w3.org/1999/xlink" xlink:title="anterior median eyes" id="ABBRID0EXYAE" xlink:type="simple">AME</abbrev> 0.15, <abbrev xmlns:xlink="http://www.w3.org/1999/xlink" xlink:title="anterior lateral eyes" id="ABBRID0E2YAE" xlink:type="simple">ALE</abbrev>–<abbrev xmlns:xlink="http://www.w3.org/1999/xlink" xlink:title="anterior median eyes" id="ABBRID0E6YAE" xlink:type="simple">AME</abbrev> 0.09, <abbrev xmlns:xlink="http://www.w3.org/1999/xlink" xlink:title="anterior lateral eyes" id="ABBRID0EDZAE" xlink:type="simple">ALE</abbrev>–<abbrev xmlns:xlink="http://www.w3.org/1999/xlink" xlink:title="posterior lateral eyes" id="ABBRID0EHZAE" xlink:type="simple">PLE</abbrev> 0.05, <abbrev xmlns:xlink="http://www.w3.org/1999/xlink" xlink:title="posterior median eyes" id="ABBRID0ELZAE" xlink:type="simple">PME</abbrev>–<abbrev xmlns:xlink="http://www.w3.org/1999/xlink" xlink:title="posterior median eyes" id="ABBRID0EPZAE" xlink:type="simple">PME</abbrev> 0.58, <abbrev xmlns:xlink="http://www.w3.org/1999/xlink" xlink:title="posterior lateral eyes" id="ABBRID0ETZAE" xlink:type="simple">PLE</abbrev>–<abbrev xmlns:xlink="http://www.w3.org/1999/xlink" xlink:title="posterior median eyes" id="ABBRID0EXZAE" xlink:type="simple">PME</abbrev> 0.05. Cheliceral promargin with 15 stout teeth, basomesally with 31 denticles. Palpal trochanter without lyral spines. Endites brown, labium with ca 32 cuspules. Leg measurements: I 17.76 (5.02 + 6.51 + 4.13 + 3.10), II 20.04 (6.20 + 7.10 + 3.74 + 3.00), III 21.26 (6.10 + 6.92 + 5.03 + 3.21), IV 25.37 (7.11 + 8.21 + 6.13 + 3.92). Leg formula: 4321. Abdomen dark brown, hairy. Spinnerets: <abbrev xmlns:xlink="http://www.w3.org/1999/xlink" xlink:title="posterior median spinnerets" id="ABBRID0E2ZAE" xlink:type="simple">PMS</abbrev> one segment, 2.18 long, 0.53 wide, <abbrev xmlns:xlink="http://www.w3.org/1999/xlink" xlink:title="posterior median spinnerets" id="ABBRID0E6ZAE" xlink:type="simple">PMS</abbrev>–<abbrev xmlns:xlink="http://www.w3.org/1999/xlink" xlink:title="posterior median spinnerets" id="ABBRID0ED1AE" xlink:type="simple">PMS</abbrev> 2.38; <abbrev xmlns:xlink="http://www.w3.org/1999/xlink" xlink:title="posterior lateral spinnerets" id="ABBRID0EH1AE" xlink:type="simple">PLS</abbrev> three segments. <abbrev xmlns:xlink="http://www.w3.org/1999/xlink" xlink:title="posterior lateral spinnerets" id="ABBRID0EL1AE" xlink:type="simple">PLS</abbrev> 11.60 long (3.52, 3.76, 4.32).</p><fig id="F6" position="float" orientation="portrait"><object-id xmlns:xlink="http://www.w3.org/1999/xlink" content-type="doi" xlink:type="simple">10.3897/zookeys.1052.68623.figure6</object-id><object-id xmlns:xlink="http://www.w3.org/1999/xlink" content-type="arpha" xlink:type="simple">33A37E02-434E-532A-A8A5-4619236B358E</object-id><label>Figure 6.</label><caption><p><italic><tp:taxon-name><tp:taxon-name-part taxon-name-part-type="genus" reg="Macrothele">Macrothele</tp:taxon-name-part> <tp:taxon-name-part taxon-name-part-type="species" reg="hanfeii">hanfeii</tp:taxon-name-part></tp:taxon-name></italic> sp. nov., female genitalia, male holotype, and female paratype <bold>A</bold> female genitalia, ventral view <bold>B</bold> male habitus, dorsal view <bold>C</bold> male habitus, ventral view <bold>D</bold> female habitus, dorsal view <bold>E</bold> female habitus, ventral view. Abbreviations: <bold><abbrev xmlns:xlink="http://www.w3.org/1999/xlink" xlink:title="copulatory ducts" id="ABBRID0EN2AE" xlink:type="simple">CD</abbrev></bold> copulatory ducts, <bold>T</bold> terminus of receptacula.</p></caption><graphic xmlns:xlink="http://www.w3.org/1999/xlink" xlink:href="zookeys-1052-001-g006.jpg" position="float" orientation="portrait" xlink:type="simple" id="oo_571823.jpg"><uri content-type="original_file" xlink:type="simple">https://binary.pensoft.net/fig/571823</uri></graphic></fig><p><bold><italic>Female genitalia</italic></bold> (Fig. <xref ref-type="fig" rid="F6">6A</xref>) simple. Receptacula apically teardrop shaped, copulatory ducts short and robust, the ratio of the length of the receptacula apically to the length of the copulatory ducts is almost 1:2.</p></tp:treatment-sec><tp:treatment-sec sec-type="variation" id="SECID0ED3AE"><title>Variation.</title><p>Female total length 17.20–22.52 (<italic>n</italic> = 4).</p></tp:treatment-sec><tp:treatment-sec sec-type="distribution" id="SECID0EL3AE"><title>Distribution.</title><p>China (Hainan).</p></tp:treatment-sec><tp:treatment-sec><!--Section generated to contain objects referenced in tp:taxon-treatment.--><fig id="F13" position="float" orientation="portrait"><object-id xmlns:xlink="http://www.w3.org/1999/xlink" content-type="doi" xlink:type="simple">10.3897/zookeys.1052.68623.figure13</object-id><object-id xmlns:xlink="http://www.w3.org/1999/xlink" content-type="arpha" xlink:type="simple">1712A32A-8C72-5C27-81C3-76054736F94A</object-id><label>Figure 13.</label><caption><p>Prolateral view of embolic tips of six species of <italic><tp:taxon-name><tp:taxon-name-part taxon-name-part-type="genus" reg="Macrothele">Macrothele</tp:taxon-name-part></tp:taxon-name></italic><bold>A</bold><italic><tp:taxon-name><tp:taxon-name-part taxon-name-part-type="genus" reg="Macrothele">M.</tp:taxon-name-part> <tp:taxon-name-part taxon-name-part-type="species" reg="emei">emei</tp:taxon-name-part></tp:taxon-name></italic> sp. nov. <bold>B</bold><italic><tp:taxon-name><tp:taxon-name-part taxon-name-part-type="genus" reg="Macrothele">M.</tp:taxon-name-part> <tp:taxon-name-part taxon-name-part-type="species" reg="limenghuai">limenghuai</tp:taxon-name-part></tp:taxon-name></italic> sp. nov. <bold>C</bold><italic><tp:taxon-name><tp:taxon-name-part taxon-name-part-type="genus" reg="Macrothele">M.</tp:taxon-name-part> <tp:taxon-name-part taxon-name-part-type="species" reg="nanning">nanning</tp:taxon-name-part></tp:taxon-name></italic> sp. nov. <bold>D</bold><italic><tp:taxon-name><tp:taxon-name-part taxon-name-part-type="genus" reg="Macrothele">M.</tp:taxon-name-part> <tp:taxon-name-part taxon-name-part-type="species" reg="gigas">gigas</tp:taxon-name-part></tp:taxon-name></italic><bold>E</bold><italic><tp:taxon-name><tp:taxon-name-part taxon-name-part-type="genus" reg="Macrothele">M.</tp:taxon-name-part> <tp:taxon-name-part taxon-name-part-type="species" reg="hungae">hungae</tp:taxon-name-part></tp:taxon-name></italic> sp. nov. <bold>F</bold><italic><tp:taxon-name><tp:taxon-name-part taxon-name-part-type="genus" reg="Macrothele">M.</tp:taxon-name-part> <tp:taxon-name-part taxon-name-part-type="species" reg="hanfeii">hanfeii</tp:taxon-name-part></tp:taxon-name></italic> sp. nov.</p></caption><graphic xmlns:xlink="http://www.w3.org/1999/xlink" xlink:href="zookeys-1052-001-g013.jpg" position="float" orientation="portrait" xlink:type="simple" id="oo_571830.jpg"><uri content-type="original_file" xlink:type="simple">https://binary.pensoft.net/fig/571830</uri></graphic></fig><fig id="F14" position="float" orientation="portrait"><object-id xmlns:xlink="http://www.w3.org/1999/xlink" content-type="doi" xlink:type="simple">10.3897/zookeys.1052.68623.figure14</object-id><object-id xmlns:xlink="http://www.w3.org/1999/xlink" content-type="arpha" xlink:type="simple">CE9BD9A0-50DC-5703-A8F2-4B88E1F41884</object-id><label>Figure 14.</label><caption><p>Retrolateral view of embolic tips of six species of <italic><tp:taxon-name><tp:taxon-name-part taxon-name-part-type="genus" reg="Macrothele">Macrothele</tp:taxon-name-part></tp:taxon-name></italic><bold>A</bold><italic><tp:taxon-name><tp:taxon-name-part taxon-name-part-type="genus" reg="Macrothele">M.</tp:taxon-name-part> <tp:taxon-name-part taxon-name-part-type="species" reg="emei">emei</tp:taxon-name-part></tp:taxon-name></italic> sp. nov. <bold>B</bold><italic><tp:taxon-name><tp:taxon-name-part taxon-name-part-type="genus" reg="Macrothele">M.</tp:taxon-name-part> <tp:taxon-name-part taxon-name-part-type="species" reg="limenghuai">limenghuai</tp:taxon-name-part></tp:taxon-name></italic> sp. nov. <bold>C</bold><italic><tp:taxon-name><tp:taxon-name-part taxon-name-part-type="genus" reg="Macrothele">M.</tp:taxon-name-part> <tp:taxon-name-part taxon-name-part-type="species" reg="nanning">nanning</tp:taxon-name-part></tp:taxon-name></italic> sp. nov. <bold>D</bold><italic><tp:taxon-name><tp:taxon-name-part taxon-name-part-type="genus" reg="Macrothele">M.</tp:taxon-name-part> <tp:taxon-name-part taxon-name-part-type="species" reg="gigas">gigas</tp:taxon-name-part></tp:taxon-name></italic><bold>E</bold><italic><tp:taxon-name><tp:taxon-name-part taxon-name-part-type="genus" reg="Macrothele">M.</tp:taxon-name-part> <tp:taxon-name-part taxon-name-part-type="species" reg="hungae">hungae</tp:taxon-name-part></tp:taxon-name></italic> sp. nov. <bold>F</bold><italic><tp:taxon-name><tp:taxon-name-part taxon-name-part-type="genus" reg="Macrothele">M.</tp:taxon-name-part> <tp:taxon-name-part taxon-name-part-type="species" reg="hanfeii">hanfeii</tp:taxon-name-part></tp:taxon-name></italic> sp. nov.</p></caption><graphic xmlns:xlink="http://www.w3.org/1999/xlink" xlink:href="zookeys-1052-001-g014.jpg" position="float" orientation="portrait" xlink:type="simple" id="oo_571831.jpg"><uri content-type="original_file" xlink:type="simple">https://binary.pensoft.net/fig/571831</uri></graphic></fig><fig id="F16" position="float" orientation="portrait"><object-id xmlns:xlink="http://www.w3.org/1999/xlink" content-type="doi" xlink:type="simple">10.3897/zookeys.1052.68623.figure16</object-id><object-id xmlns:xlink="http://www.w3.org/1999/xlink" content-type="arpha" xlink:type="simple">D8F93D63-E397-56AC-84F3-A45485D7B7C2</object-id><label>Figure 16.</label><caption><p>Distribution records of <italic><tp:taxon-name><tp:taxon-name-part taxon-name-part-type="genus" reg="Macrothele">Macrothele</tp:taxon-name-part></tp:taxon-name></italic> species in East Asia <bold>1</bold><italic><tp:taxon-name><tp:taxon-name-part taxon-name-part-type="genus" reg="Macrothele">M.</tp:taxon-name-part> <tp:taxon-name-part taxon-name-part-type="species" reg="yani">yani</tp:taxon-name-part></tp:taxon-name></italic><bold>2</bold><italic><tp:taxon-name><tp:taxon-name-part taxon-name-part-type="genus" reg="Macrothele">M.</tp:taxon-name-part> <tp:taxon-name-part taxon-name-part-type="species" reg="arcuata">arcuata</tp:taxon-name-part></tp:taxon-name></italic><bold>3</bold><italic><tp:taxon-name><tp:taxon-name-part taxon-name-part-type="genus" reg="Macrothele">M.</tp:taxon-name-part> <tp:taxon-name-part taxon-name-part-type="species" reg="jingzhao">jingzhao</tp:taxon-name-part></tp:taxon-name></italic><bold>4</bold><italic><tp:taxon-name><tp:taxon-name-part taxon-name-part-type="genus" reg="Macrothele">M.</tp:taxon-name-part> <tp:taxon-name-part taxon-name-part-type="species" reg="yunlingensis">yunlingensis</tp:taxon-name-part></tp:taxon-name></italic><bold>5</bold><italic><tp:taxon-name><tp:taxon-name-part taxon-name-part-type="genus" reg="Macrothele">M.</tp:taxon-name-part> <tp:taxon-name-part taxon-name-part-type="species" reg="undata">undata</tp:taxon-name-part></tp:taxon-name></italic><bold>6</bold><italic><tp:taxon-name><tp:taxon-name-part taxon-name-part-type="genus" reg="Macrothele">M.</tp:taxon-name-part> <tp:taxon-name-part taxon-name-part-type="species" reg="cangshanensis">cangshanensis</tp:taxon-name-part></tp:taxon-name></italic><bold>7</bold><italic><tp:taxon-name><tp:taxon-name-part taxon-name-part-type="genus" reg="Macrothele">M.</tp:taxon-name-part> <tp:taxon-name-part taxon-name-part-type="species" reg="yongshengensis">yongshengensis</tp:taxon-name-part></tp:taxon-name></italic><bold>8</bold><italic><tp:taxon-name><tp:taxon-name-part taxon-name-part-type="genus" reg="Macrothele">M.</tp:taxon-name-part> <tp:taxon-name-part taxon-name-part-type="species" reg="jinlin">jinlin</tp:taxon-name-part></tp:taxon-name></italic><bold>9</bold><italic><tp:taxon-name><tp:taxon-name-part taxon-name-part-type="genus" reg="Macrothele">M.</tp:taxon-name-part> <tp:taxon-name-part taxon-name-part-type="species" reg="bannaensis">bannaensis</tp:taxon-name-part></tp:taxon-name></italic><bold>10</bold><italic><tp:taxon-name><tp:taxon-name-part taxon-name-part-type="genus" reg="Macrothele">M.</tp:taxon-name-part> <tp:taxon-name-part taxon-name-part-type="species" reg="yunnanica">yunnanica</tp:taxon-name-part></tp:taxon-name></italic><bold>11</bold><italic><tp:taxon-name><tp:taxon-name-part taxon-name-part-type="genus" reg="Macrothele">M.</tp:taxon-name-part> <tp:taxon-name-part taxon-name-part-type="species" reg="menglunensis">menglunensis</tp:taxon-name-part></tp:taxon-name></italic><bold>12</bold><italic><tp:taxon-name><tp:taxon-name-part taxon-name-part-type="genus" reg="Macrothele">M.</tp:taxon-name-part> <tp:taxon-name-part taxon-name-part-type="species" reg="multispine">multispine</tp:taxon-name-part></tp:taxon-name></italic><bold>13</bold><italic><tp:taxon-name><tp:taxon-name-part taxon-name-part-type="genus" reg="Macrothele">M.</tp:taxon-name-part> <tp:taxon-name-part taxon-name-part-type="species" reg="limenghuai">limenghuai</tp:taxon-name-part></tp:taxon-name></italic> sp. nov. <bold>14</bold><italic><tp:taxon-name><tp:taxon-name-part taxon-name-part-type="genus" reg="Macrothele">M.</tp:taxon-name-part> <tp:taxon-name-part taxon-name-part-type="species" reg="emei">emei</tp:taxon-name-part></tp:taxon-name></italic> sp. nov. <bold>15</bold><italic><tp:taxon-name><tp:taxon-name-part taxon-name-part-type="genus" reg="Macrothele">M.</tp:taxon-name-part> <tp:taxon-name-part taxon-name-part-type="species" reg="sanheensis">sanheensis</tp:taxon-name-part></tp:taxon-name></italic><bold>16</bold><italic><tp:taxon-name><tp:taxon-name-part taxon-name-part-type="genus" reg="Macrothele">M.</tp:taxon-name-part> <tp:taxon-name-part taxon-name-part-type="species" reg="decemnotata">decemnotata</tp:taxon-name-part></tp:taxon-name></italic><bold>17</bold><italic><tp:taxon-name><tp:taxon-name-part taxon-name-part-type="genus" reg="Macrothele">M.</tp:taxon-name-part> <tp:taxon-name-part taxon-name-part-type="species" reg="proserpina">proserpina</tp:taxon-name-part></tp:taxon-name></italic><bold>18</bold><italic><tp:taxon-name><tp:taxon-name-part taxon-name-part-type="genus" reg="Macrothele">M.</tp:taxon-name-part> <tp:taxon-name-part taxon-name-part-type="species" reg="monocirculata">monocirculata</tp:taxon-name-part></tp:taxon-name></italic><bold>19</bold><italic><tp:taxon-name><tp:taxon-name-part taxon-name-part-type="genus" reg="Macrothele">M.</tp:taxon-name-part> <tp:taxon-name-part taxon-name-part-type="species" reg="raveni">raveni</tp:taxon-name-part></tp:taxon-name></italic><bold>20</bold><italic><tp:taxon-name><tp:taxon-name-part taxon-name-part-type="genus" reg="Macrothele">M.</tp:taxon-name-part> <tp:taxon-name-part taxon-name-part-type="species" reg="guizhouensis">guizhouensis</tp:taxon-name-part></tp:taxon-name></italic><bold>21</bold><italic><tp:taxon-name><tp:taxon-name-part taxon-name-part-type="genus" reg="Macrothele">M.</tp:taxon-name-part> <tp:taxon-name-part taxon-name-part-type="species" reg="digitata">digitata</tp:taxon-name-part></tp:taxon-name></italic><bold>22</bold><italic><tp:taxon-name><tp:taxon-name-part taxon-name-part-type="genus" reg="Macrothele">M.</tp:taxon-name-part> <tp:taxon-name-part taxon-name-part-type="species" reg="nanning">nanning</tp:taxon-name-part></tp:taxon-name></italic> sp. nov. <bold>23</bold><italic><tp:taxon-name><tp:taxon-name-part taxon-name-part-type="genus" reg="Macrothele">M.</tp:taxon-name-part> <tp:taxon-name-part taxon-name-part-type="species" reg="hanfeii">hanfeii</tp:taxon-name-part></tp:taxon-name></italic> sp. nov. <bold>24</bold><italic><tp:taxon-name><tp:taxon-name-part taxon-name-part-type="genus" reg="Macrothele">M.</tp:taxon-name-part> <tp:taxon-name-part taxon-name-part-type="species" reg="hunanica">hunanica</tp:taxon-name-part></tp:taxon-name></italic><bold>25</bold><italic><tp:taxon-name><tp:taxon-name-part taxon-name-part-type="genus" reg="Macrothele">M.</tp:taxon-name-part> <tp:taxon-name-part taxon-name-part-type="species" reg="hungae">hungae</tp:taxon-name-part></tp:taxon-name></italic> sp. nov. <bold>26</bold><italic><tp:taxon-name><tp:taxon-name-part taxon-name-part-type="genus" reg="Macrothele">M.</tp:taxon-name-part> <tp:taxon-name-part taxon-name-part-type="species" reg="holsti">holsti</tp:taxon-name-part></tp:taxon-name></italic><bold>27</bold><italic><tp:taxon-name><tp:taxon-name-part taxon-name-part-type="genus" reg="Macrothele">M.</tp:taxon-name-part> <tp:taxon-name-part taxon-name-part-type="species" reg="palpator">palpator</tp:taxon-name-part></tp:taxon-name></italic><bold>28</bold><italic><tp:taxon-name><tp:taxon-name-part taxon-name-part-type="genus" reg="Macrothele">M.</tp:taxon-name-part> <tp:taxon-name-part taxon-name-part-type="species" reg="taiwanensis">taiwanensis</tp:taxon-name-part></tp:taxon-name></italic><bold>29</bold><italic><tp:taxon-name><tp:taxon-name-part taxon-name-part-type="genus" reg="Macrothele">M.</tp:taxon-name-part> <tp:taxon-name-part taxon-name-part-type="species" reg="simplicata">simplicata</tp:taxon-name-part></tp:taxon-name></italic><bold>30</bold><italic><tp:taxon-name><tp:taxon-name-part taxon-name-part-type="genus" reg="Macrothele">M.</tp:taxon-name-part> <tp:taxon-name-part taxon-name-part-type="species" reg="yaginumai">yaginumai</tp:taxon-name-part></tp:taxon-name></italic><bold>31</bold><italic><tp:taxon-name><tp:taxon-name-part taxon-name-part-type="genus" reg="Macrothele">M.</tp:taxon-name-part> <tp:taxon-name-part taxon-name-part-type="species" reg="gigas">gigas</tp:taxon-name-part></tp:taxon-name></italic>.</p></caption><graphic xmlns:xlink="http://www.w3.org/1999/xlink" xlink:href="zookeys-1052-001-g016.jpg" position="float" orientation="portrait" xlink:type="simple" id="oo_571833.jpg"><uri content-type="original_file" xlink:type="simple">https://binary.pensoft.net/fig/571833</uri></graphic></fig></tp:treatment-sec></tp:taxon-treatment>
