# Supplementary material for: Five new species of Macrothele Ausserer, 1871 from China (Araneae, Macrothelidae)
Source: Zookeys. 2021 Jul 30;1052:1–23. doi: 10.3897/zookeys.1052.68623 (PMC8346460; doi:10.3897/zookeys.1052.68623)
Supplement: XML Treatment for Macrothele hungae [file zookeys.1052.68623-treatment4.xml]

<!DOCTYPE tp:taxon-treatment
  PUBLIC "-//TaxonX//DTD Taxonomic Treatment Publishing DTD v0 20100105//EN" "tax-treatment-NSO.dtd">
<tp:taxon-treatment xmlns:tp="http://www.plazi.org/taxpub"><tp:treatment-meta><kwd-group><label>Taxon classification</label><kwd><named-content xmlns:xlink="http://www.w3.org/1999/xlink" content-type="kingdom">Animalia</named-content></kwd><kwd><named-content xmlns:xlink="http://www.w3.org/1999/xlink" content-type="order">Araneae</named-content></kwd><kwd><named-content xmlns:xlink="http://www.w3.org/1999/xlink" content-type="family">Macrothelidae</named-content></kwd></kwd-group><mixed-citation publication-type="journal"><person-group><name><surname>Lin</surname><given-names>Yejie</given-names></name><name><surname>Yan</surname><given-names>Xunyou</given-names></name><name><surname>Li</surname><given-names>Shuqiang</given-names></name><name><surname>Ballarin</surname><given-names>Francesco</given-names></name><name><surname>Chen</surname><given-names>Haifeng</given-names></name></person-group><article-title>Five new species of <italic><tp:taxon-name><tp:taxon-name-part taxon-name-part-type="genus" reg="Macrothele">Macrothele</tp:taxon-name-part></tp:taxon-name></italic> Ausserer, 1871 from China (<tp:taxon-name><tp:taxon-name-part taxon-name-part-type="order">Araneae</tp:taxon-name-part></tp:taxon-name>, <tp:taxon-name><tp:taxon-name-part taxon-name-part-type="family">Macrothelidae</tp:taxon-name-part></tp:taxon-name>)</article-title><source>Zookeys</source><day>30</day><month>7</month><year>2021</year><volume>1052</volume><fpage>1</fpage><lpage>23</lpage><pub-id pub-id-type="doi">10.3897/zookeys.1052.68623</pub-id></mixed-citation></tp:treatment-meta><tp:nomenclature><tp:taxon-name><object-id xmlns:xlink="http://www.w3.org/1999/xlink" content-type="arpha" xlink:type="simple">45280282-5B9B-5D3E-BFD9-B75D72ACC964</object-id>
              <tp:taxon-name-part taxon-name-part-type="genus" reg="Macrothele">Macrothele</tp:taxon-name-part>
              <tp:taxon-name-part taxon-name-part-type="species" reg="hungae">hungae</tp:taxon-name-part>
              <object-id xmlns:xlink="http://www.w3.org/1999/xlink" content-type="zoobank" xlink:type="simple">http://zoobank.org/C38C581D-3167-4B06-B5D0-58B4278B0CEC</object-id>
            </tp:taxon-name><tp:taxon-authority>Lin &amp; Li</tp:taxon-authority><tp:taxon-status xmlns:xlink="http://www.w3.org/1999/xlink" xlink:type="simple">sp. nov.</tp:taxon-status><xref ref-type="fig" rid="F7">Figures 7</xref><xref ref-type="fig" rid="F8">, 8</xref><xref ref-type="fig" rid="F13">, 13E</xref><xref ref-type="fig" rid="F14">, 14E</xref><xref ref-type="fig" rid="F15">, 15B, F</xref><xref ref-type="fig" rid="F16">, 16</xref><tp:nomenclature-citation-list><tp:nomenclature-citation><tp:taxon-name>
                  <tp:taxon-name-part taxon-name-part-type="genus" reg="Macrothele">Macrothele</tp:taxon-name-part> <tp:taxon-name-part taxon-name-part-type="species" reg="gigas">gigas</tp:taxon-name-part></tp:taxon-name><comment>Haupt, 2008: 20, fig. 4B (♀, misidentified).</comment></tp:nomenclature-citation></tp:nomenclature-citation-list></tp:nomenclature><tp:treatment-sec sec-type="type material" id="SECID0E55AE"><title>Type material.</title><p><bold><italic>Holotype</italic></bold>: 1♂ (<named-content xmlns:xlink="http://www.w3.org/1999/xlink" content-type="dwc:institutional_code" xlink:type="simple">IZCAS</named-content>-Ar41862) China, Taiwan, Kenting National Forest Recreation Area, Pingtung County, Kenting, 27.VI. 2013, Yanzhou Tong leg. Paratypes: 3♀ (<named-content xmlns:xlink="http://www.w3.org/1999/xlink" content-type="dwc:institutional_code" xlink:type="simple">IZCAS</named-content>-Ar41863–Ar41865), same data as holotype.</p></tp:treatment-sec><tp:treatment-sec sec-type="Species studied for comparison" id="SECID0ET6AE"><title>Species studied for comparison.</title><p><italic><tp:taxon-name><tp:taxon-name-part taxon-name-part-type="genus" reg="Macrothele">Macrothele</tp:taxon-name-part> <tp:taxon-name-part taxon-name-part-type="species" reg="gigas">gigas</tp:taxon-name-part></tp:taxon-name></italic> Shimojana &amp; Haupt, 1998: 3♂, Japan, Ishigaki Island, Yarabudake, <named-content xmlns:xlink="http://www.w3.org/1999/xlink" content-type="dwc:verbatimCoordinates" xlink:type="simple"><named-content content-type="geo-json" specific-use="{&#34;type&#34;:&#34;Point&#34;,&#34;coordinates&#34;:[124.087400,24.440500]}" id="NCID0EIAAG" xlink:type="simple">24.4405°N, 124.0874°E</named-content></named-content>, 10.IV.2019, Sibagarasu Kurosaki leg.; 3♀, same data as male but 8.IX.2019.</p></tp:treatment-sec><tp:treatment-sec sec-type="etymology" id="SECID0ENAAG"><title>Etymology.</title><p>The specific epithet is dedicated to Ms Hung Hsiu-chu, the first elected chairwoman of the Kuomintang in Taiwan, China; noun (name) in genitive case.</p></tp:treatment-sec><tp:treatment-sec sec-type="diagnosis" id="SECID0ESAAG"><title>Diagnosis.</title><p><italic><tp:taxon-name><tp:taxon-name-part taxon-name-part-type="genus" reg="Macrothele">Macrothele</tp:taxon-name-part> <tp:taxon-name-part taxon-name-part-type="species" reg="hungae">hungae</tp:taxon-name-part></tp:taxon-name></italic> sp. nov. resembles <italic><tp:taxon-name><tp:taxon-name-part taxon-name-part-type="genus" reg="Macrothele">M.</tp:taxon-name-part> <tp:taxon-name-part taxon-name-part-type="species" reg="gigas">gigas</tp:taxon-name-part></tp:taxon-name></italic> (Figs <xref ref-type="fig" rid="F13">13D</xref>, <xref ref-type="fig" rid="F14">14D</xref>, <xref ref-type="fig" rid="F15">15C, D</xref>) by the large size, the needle-shaped embolus of the male, and the apically globose receptacula and the S-shaped copulatory ducts of the female. Male of <italic><tp:taxon-name><tp:taxon-name-part taxon-name-part-type="genus" reg="Macrothele">M.</tp:taxon-name-part> <tp:taxon-name-part taxon-name-part-type="species" reg="hungae">hungae</tp:taxon-name-part></tp:taxon-name></italic> sp. nov. can be distinguished from those of <italic><tp:taxon-name><tp:taxon-name-part taxon-name-part-type="genus" reg="Macrothele">M.</tp:taxon-name-part> <tp:taxon-name-part taxon-name-part-type="species" reg="gigas">gigas</tp:taxon-name-part></tp:taxon-name></italic> by three rows of 22–25 lyral spines on the maxillae, palpal tibia with six spines in prolateral view, and embolic base expansion begins at one of the apical thirds of the bulb (vs 11 lyral spines in two rows, tibia with 1 or 2 spines in prolateral view, expansion of embolic base begins at the halfway point of the bulb). Females can be differentiated from those of <italic><tp:taxon-name><tp:taxon-name-part taxon-name-part-type="genus" reg="Macrothele">M.</tp:taxon-name-part> <tp:taxon-name-part taxon-name-part-type="species" reg="gigas">gigas</tp:taxon-name-part></tp:taxon-name></italic> by having the base of copulatory ducts as wide as the receptacula and the receptacula apically oval (vs the ratio of the width of the base of copulatory ducts to the width of the terminus almost 2:3, and the receptacula apically teardrop shaped in <italic><tp:taxon-name><tp:taxon-name-part taxon-name-part-type="genus" reg="Macrothele">M.</tp:taxon-name-part> <tp:taxon-name-part taxon-name-part-type="species" reg="gigas">gigas</tp:taxon-name-part></tp:taxon-name></italic>).</p></tp:treatment-sec><tp:treatment-sec sec-type="description" id="SECID0EGDAG"><title>Description.</title><p><bold>Male (holotype)</bold> (Figs <xref ref-type="fig" rid="F7">7</xref>, <xref ref-type="fig" rid="F8">8B, C</xref>, <xref ref-type="fig" rid="F13">13E</xref>, <xref ref-type="fig" rid="F14">14E</xref>, <xref ref-type="fig" rid="F15">15B, F</xref>): total length 25.63, carapace 13.22 long, 12.23 wide; opisthosoma 15.89 long, 9.89 wide. Carapace dark brown, covered with short setae, middle of cephalic region with a row of setae. Fovea deep, round. <abbrev xmlns:xlink="http://www.w3.org/1999/xlink" xlink:title="anterior eye row" id="ABBRID0ECEAG" xlink:type="simple">AER</abbrev> slightly procurved, <abbrev xmlns:xlink="http://www.w3.org/1999/xlink" xlink:title="posterior eye row" id="ABBRID0EGEAG" xlink:type="simple">PER</abbrev> recurved. Eye sizes and interdistances: <abbrev xmlns:xlink="http://www.w3.org/1999/xlink" xlink:title="anterior median eyes" id="ABBRID0EKEAG" xlink:type="simple">AME</abbrev> 0.50, <abbrev xmlns:xlink="http://www.w3.org/1999/xlink" xlink:title="anterior lateral eyes" id="ABBRID0EOEAG" xlink:type="simple">ALE</abbrev> 0.76, <abbrev xmlns:xlink="http://www.w3.org/1999/xlink" xlink:title="posterior median eyes" id="ABBRID0ESEAG" xlink:type="simple">PME</abbrev> 0.41, <abbrev xmlns:xlink="http://www.w3.org/1999/xlink" xlink:title="posterior lateral eyes" id="ABBRID0EWEAG" xlink:type="simple">PLE</abbrev> 0.48; <abbrev xmlns:xlink="http://www.w3.org/1999/xlink" xlink:title="anterior median eyes" id="ABBRID0E1EAG" xlink:type="simple">AME</abbrev>–<abbrev xmlns:xlink="http://www.w3.org/1999/xlink" xlink:title="anterior median eyes" id="ABBRID0E5EAG" xlink:type="simple">AME</abbrev> 0.25, <abbrev xmlns:xlink="http://www.w3.org/1999/xlink" xlink:title="anterior lateral eyes" id="ABBRID0ECFAG" xlink:type="simple">ALE</abbrev>–<abbrev xmlns:xlink="http://www.w3.org/1999/xlink" xlink:title="anterior median eyes" id="ABBRID0EGFAG" xlink:type="simple">AME</abbrev> 0.12, <abbrev xmlns:xlink="http://www.w3.org/1999/xlink" xlink:title="anterior lateral eyes" id="ABBRID0EKFAG" xlink:type="simple">ALE</abbrev>–<abbrev xmlns:xlink="http://www.w3.org/1999/xlink" xlink:title="posterior lateral eyes" id="ABBRID0EOFAG" xlink:type="simple">PLE</abbrev> 0.16, <abbrev xmlns:xlink="http://www.w3.org/1999/xlink" xlink:title="posterior lateral eyes" id="ABBRID0ESFAG" xlink:type="simple">PLE</abbrev>–<abbrev xmlns:xlink="http://www.w3.org/1999/xlink" xlink:title="posterior median eyes" id="ABBRID0EWFAG" xlink:type="simple">PME</abbrev> 0.07, <abbrev xmlns:xlink="http://www.w3.org/1999/xlink" xlink:title="posterior median eyes" id="ABBRID0E1FAG" xlink:type="simple">PME</abbrev>–<abbrev xmlns:xlink="http://www.w3.org/1999/xlink" xlink:title="posterior median eyes" id="ABBRID0E5FAG" xlink:type="simple">PME</abbrev> 0.88. Chelicerae red, promargin with 14 stout teeth, basomesally with 22 denticles. Labium brown, with ca 104 cuspules; sternum chestnut, with three pairs of sigillae. Legs dark brown. Leg measurements: I 43.07 (10.11 + 15.83 + 10.20 + 6.93), II 48.44 (12.22 + 16.61 + 11.10 + 8.51), III 41.44 (10.31 + 14.00 + 10.91 + 6.22), IV 61.05 (17.52 + 17.11 + 19.20 + 7.22). Leg formula: 4213. Abdomen dark brown, hairy. Spinnerets: <abbrev xmlns:xlink="http://www.w3.org/1999/xlink" xlink:title="posterior median spinnerets" id="ABBRID0ECGAG" xlink:type="simple">PMS</abbrev> one segment, 3.12 long, 0.67 wide, <abbrev xmlns:xlink="http://www.w3.org/1999/xlink" xlink:title="posterior median spinnerets" id="ABBRID0EGGAG" xlink:type="simple">PMS</abbrev>–<abbrev xmlns:xlink="http://www.w3.org/1999/xlink" xlink:title="posterior median spinnerets" id="ABBRID0EKGAG" xlink:type="simple">PMS</abbrev> 1.55; <abbrev xmlns:xlink="http://www.w3.org/1999/xlink" xlink:title="posterior lateral spinnerets" id="ABBRID0EOGAG" xlink:type="simple">PLS</abbrev> three segments. <abbrev xmlns:xlink="http://www.w3.org/1999/xlink" xlink:title="posterior lateral spinnerets" id="ABBRID0ESGAG" xlink:type="simple">PLS</abbrev> 14.10 long (4.30, 4.70, 5.10).</p><fig id="F7" position="float" orientation="portrait"><object-id xmlns:xlink="http://www.w3.org/1999/xlink" content-type="doi" xlink:type="simple">10.3897/zookeys.1052.68623.figure7</object-id><object-id xmlns:xlink="http://www.w3.org/1999/xlink" content-type="arpha" xlink:type="simple">BB222718-4D4E-5ACE-919A-D54D58D1D6F8</object-id><label>Figure 7.</label><caption><p><italic><tp:taxon-name><tp:taxon-name-part taxon-name-part-type="genus" reg="Macrothele">Macrothele</tp:taxon-name-part> <tp:taxon-name-part taxon-name-part-type="species" reg="hungae">hungae</tp:taxon-name-part></tp:taxon-name></italic> sp. nov., left palp, holotype <bold>A</bold> prolateral view <bold>B</bold> retrolateral view. Black arrow: expansion of embolic base. Black arrow pointing to the expansion of embolic base.</p></caption><graphic xmlns:xlink="http://www.w3.org/1999/xlink" xlink:href="zookeys-1052-001-g007.jpg" position="float" orientation="portrait" xlink:type="simple" id="oo_571824.jpg"><uri content-type="original_file" xlink:type="simple">https://binary.pensoft.net/fig/571824</uri></graphic></fig><p><bold><italic>Male palp</italic></bold> (Figs <xref ref-type="fig" rid="F7">7</xref>, <xref ref-type="fig" rid="F13">13E</xref>, <xref ref-type="fig" rid="F14">14E</xref>). Maxillae with ca 115 cuspules. Palpal trochanter with 25 lyral spines. Tibia with six spines. Bulb nearly globose; embolus needle shaped, expanded at the base.</p><p><bold>Female</bold> (Fig. <xref ref-type="fig" rid="F8">8A, D, E</xref>): total length 40.81, carapace 18.22 long, 16.52 wide; opisthosoma 22.61 long, 13.13 wide. <abbrev xmlns:xlink="http://www.w3.org/1999/xlink" xlink:title="anterior eye row" id="ABBRID0ENIAG" xlink:type="simple">AER</abbrev> slightly procurved, <abbrev xmlns:xlink="http://www.w3.org/1999/xlink" xlink:title="posterior eye row" id="ABBRID0ERIAG" xlink:type="simple">PER</abbrev> recurved. Eye sizes and interdistances: <abbrev xmlns:xlink="http://www.w3.org/1999/xlink" xlink:title="anterior median eyes" id="ABBRID0EVIAG" xlink:type="simple">AME</abbrev> 0.52, <abbrev xmlns:xlink="http://www.w3.org/1999/xlink" xlink:title="anterior lateral eyes" id="ABBRID0EZIAG" xlink:type="simple">ALE</abbrev> 0.93, <abbrev xmlns:xlink="http://www.w3.org/1999/xlink" xlink:title="posterior median eyes" id="ABBRID0E4IAG" xlink:type="simple">PME</abbrev> 0.72, <abbrev xmlns:xlink="http://www.w3.org/1999/xlink" xlink:title="posterior lateral eyes" id="ABBRID0EBJAG" xlink:type="simple">PLE</abbrev> 0.58; <abbrev xmlns:xlink="http://www.w3.org/1999/xlink" xlink:title="anterior median eyes" id="ABBRID0EFJAG" xlink:type="simple">AME</abbrev>–<abbrev xmlns:xlink="http://www.w3.org/1999/xlink" xlink:title="anterior median eyes" id="ABBRID0EJJAG" xlink:type="simple">AME</abbrev> 0.31, <abbrev xmlns:xlink="http://www.w3.org/1999/xlink" xlink:title="anterior lateral eyes" id="ABBRID0ENJAG" xlink:type="simple">ALE</abbrev>–<abbrev xmlns:xlink="http://www.w3.org/1999/xlink" xlink:title="anterior median eyes" id="ABBRID0ERJAG" xlink:type="simple">AME</abbrev> 0.20, <abbrev xmlns:xlink="http://www.w3.org/1999/xlink" xlink:title="anterior lateral eyes" id="ABBRID0EVJAG" xlink:type="simple">ALE</abbrev>–<abbrev xmlns:xlink="http://www.w3.org/1999/xlink" xlink:title="posterior lateral eyes" id="ABBRID0EZJAG" xlink:type="simple">PLE</abbrev> 0.12, <abbrev xmlns:xlink="http://www.w3.org/1999/xlink" xlink:title="posterior median eyes" id="ABBRID0E4JAG" xlink:type="simple">PME</abbrev>–<abbrev xmlns:xlink="http://www.w3.org/1999/xlink" xlink:title="posterior median eyes" id="ABBRID0EBKAG" xlink:type="simple">PME</abbrev> 1.16, <abbrev xmlns:xlink="http://www.w3.org/1999/xlink" xlink:title="posterior lateral eyes" id="ABBRID0EFKAG" xlink:type="simple">PLE</abbrev>–<abbrev xmlns:xlink="http://www.w3.org/1999/xlink" xlink:title="posterior median eyes" id="ABBRID0EJKAG" xlink:type="simple">PME</abbrev> 0.13. Cheliceral promargin with 11 stout teeth, basomesally with 28 denticles. Endites brown, labium with ca 118 cuspules. Leg measurements: I 59.54 (16.21 + 22.74 + 12.30 + 8.29), II 61.97 (16.40 + 22.21 + 14.93 + 8.43), III 54.81 (13.50 + 20.12 + 14.32 + 6.87), IV 66.02 (17.14 + 22.13 + 18.83 + 7.92). Leg formula: 4213. Abdomen dark brown, hairy. Spinnerets: <abbrev xmlns:xlink="http://www.w3.org/1999/xlink" xlink:title="posterior median spinnerets" id="ABBRID0ENKAG" xlink:type="simple">PMS</abbrev> one segment, 5.12 long, 0.91 wide, <abbrev xmlns:xlink="http://www.w3.org/1999/xlink" xlink:title="posterior median spinnerets" id="ABBRID0ERKAG" xlink:type="simple">PMS</abbrev>–<abbrev xmlns:xlink="http://www.w3.org/1999/xlink" xlink:title="posterior median spinnerets" id="ABBRID0EVKAG" xlink:type="simple">PMS</abbrev> 4.42; <abbrev xmlns:xlink="http://www.w3.org/1999/xlink" xlink:title="posterior lateral spinnerets" id="ABBRID0EZKAG" xlink:type="simple">PLS</abbrev> three segments. <abbrev xmlns:xlink="http://www.w3.org/1999/xlink" xlink:title="posterior lateral spinnerets" id="ABBRID0E4KAG" xlink:type="simple">PLS</abbrev> 22.29 long (7.35, 7.51, 7.43).</p><fig id="F8" position="float" orientation="portrait"><object-id xmlns:xlink="http://www.w3.org/1999/xlink" content-type="doi" xlink:type="simple">10.3897/zookeys.1052.68623.figure8</object-id><object-id xmlns:xlink="http://www.w3.org/1999/xlink" content-type="arpha" xlink:type="simple">46B3014F-13C4-5418-8D13-E0A240B7A540</object-id><label>Figure 8.</label><caption><p><italic><tp:taxon-name><tp:taxon-name-part taxon-name-part-type="genus" reg="Macrothele">Macrothele</tp:taxon-name-part> <tp:taxon-name-part taxon-name-part-type="species" reg="hungae">hungae</tp:taxon-name-part></tp:taxon-name></italic> sp. nov., female genitalia, male holotype and female paratype <bold>A</bold> female genitalia, ventral view <bold>B</bold> male habitus, dorsal view <bold>C</bold> male habitus, ventral view <bold>D</bold> female habitus, dorsal view <bold>E</bold> female habitus, ventral view. Black arrow pointing to the width of the terminus. Abbreviations: <bold><abbrev xmlns:xlink="http://www.w3.org/1999/xlink" xlink:title="copulatory ducts" id="ABBRID0E6LAG" xlink:type="simple">CD</abbrev></bold> copulatory ducts, <bold>T</bold> terminus of receptacula.</p></caption><graphic xmlns:xlink="http://www.w3.org/1999/xlink" xlink:href="zookeys-1052-001-g008.jpg" position="float" orientation="portrait" xlink:type="simple" id="oo_571825.jpg"><uri content-type="original_file" xlink:type="simple">https://binary.pensoft.net/fig/571825</uri></graphic></fig><p><bold><italic>Female genitalia</italic></bold> (Fig. <xref ref-type="fig" rid="F8">8A</xref>) simple. Receptacula apically oval; copulatory duct narrow, S-shaped; width of the base of the copulatory ducts and the width of the terminus are nearly equal.</p></tp:treatment-sec><tp:treatment-sec sec-type="variation" id="SECID0EVMAG"><title>Variation.</title><p>Female total length 40.81–51.40 (<italic>n</italic> = 3).</p></tp:treatment-sec><tp:treatment-sec sec-type="distribution" id="SECID0E4MAG"><title>Distribution.</title><p>China (Taiwan).</p></tp:treatment-sec><tp:treatment-sec><!--Section generated to contain objects referenced in tp:taxon-treatment.--><fig id="F13" position="float" orientation="portrait"><object-id xmlns:xlink="http://www.w3.org/1999/xlink" content-type="doi" xlink:type="simple">10.3897/zookeys.1052.68623.figure13</object-id><object-id xmlns:xlink="http://www.w3.org/1999/xlink" content-type="arpha" xlink:type="simple">1712A32A-8C72-5C27-81C3-76054736F94A</object-id><label>Figure 13.</label><caption><p>Prolateral view of embolic tips of six species of <italic><tp:taxon-name><tp:taxon-name-part taxon-name-part-type="genus" reg="Macrothele">Macrothele</tp:taxon-name-part></tp:taxon-name></italic><bold>A</bold><italic><tp:taxon-name><tp:taxon-name-part taxon-name-part-type="genus" reg="Macrothele">M.</tp:taxon-name-part> <tp:taxon-name-part taxon-name-part-type="species" reg="emei">emei</tp:taxon-name-part></tp:taxon-name></italic> sp. nov. <bold>B</bold><italic><tp:taxon-name><tp:taxon-name-part taxon-name-part-type="genus" reg="Macrothele">M.</tp:taxon-name-part> <tp:taxon-name-part taxon-name-part-type="species" reg="limenghuai">limenghuai</tp:taxon-name-part></tp:taxon-name></italic> sp. nov. <bold>C</bold><italic><tp:taxon-name><tp:taxon-name-part taxon-name-part-type="genus" reg="Macrothele">M.</tp:taxon-name-part> <tp:taxon-name-part taxon-name-part-type="species" reg="nanning">nanning</tp:taxon-name-part></tp:taxon-name></italic> sp. nov. <bold>D</bold><italic><tp:taxon-name><tp:taxon-name-part taxon-name-part-type="genus" reg="Macrothele">M.</tp:taxon-name-part> <tp:taxon-name-part taxon-name-part-type="species" reg="gigas">gigas</tp:taxon-name-part></tp:taxon-name></italic><bold>E</bold><italic><tp:taxon-name><tp:taxon-name-part taxon-name-part-type="genus" reg="Macrothele">M.</tp:taxon-name-part> <tp:taxon-name-part taxon-name-part-type="species" reg="hungae">hungae</tp:taxon-name-part></tp:taxon-name></italic> sp. nov. <bold>F</bold><italic><tp:taxon-name><tp:taxon-name-part taxon-name-part-type="genus" reg="Macrothele">M.</tp:taxon-name-part> <tp:taxon-name-part taxon-name-part-type="species" reg="hanfeii">hanfeii</tp:taxon-name-part></tp:taxon-name></italic> sp. nov.</p></caption><graphic xmlns:xlink="http://www.w3.org/1999/xlink" xlink:href="zookeys-1052-001-g013.jpg" position="float" orientation="portrait" xlink:type="simple" id="oo_571830.jpg"><uri content-type="original_file" xlink:type="simple">https://binary.pensoft.net/fig/571830</uri></graphic></fig><fig id="F14" position="float" orientation="portrait"><object-id xmlns:xlink="http://www.w3.org/1999/xlink" content-type="doi" xlink:type="simple">10.3897/zookeys.1052.68623.figure14</object-id><object-id xmlns:xlink="http://www.w3.org/1999/xlink" content-type="arpha" xlink:type="simple">CE9BD9A0-50DC-5703-A8F2-4B88E1F41884</object-id><label>Figure 14.</label><caption><p>Retrolateral view of embolic tips of six species of <italic><tp:taxon-name><tp:taxon-name-part taxon-name-part-type="genus" reg="Macrothele">Macrothele</tp:taxon-name-part></tp:taxon-name></italic><bold>A</bold><italic><tp:taxon-name><tp:taxon-name-part taxon-name-part-type="genus" reg="Macrothele">M.</tp:taxon-name-part> <tp:taxon-name-part taxon-name-part-type="species" reg="emei">emei</tp:taxon-name-part></tp:taxon-name></italic> sp. nov. <bold>B</bold><italic><tp:taxon-name><tp:taxon-name-part taxon-name-part-type="genus" reg="Macrothele">M.</tp:taxon-name-part> <tp:taxon-name-part taxon-name-part-type="species" reg="limenghuai">limenghuai</tp:taxon-name-part></tp:taxon-name></italic> sp. nov. <bold>C</bold><italic><tp:taxon-name><tp:taxon-name-part taxon-name-part-type="genus" reg="Macrothele">M.</tp:taxon-name-part> <tp:taxon-name-part taxon-name-part-type="species" reg="nanning">nanning</tp:taxon-name-part></tp:taxon-name></italic> sp. nov. <bold>D</bold><italic><tp:taxon-name><tp:taxon-name-part taxon-name-part-type="genus" reg="Macrothele">M.</tp:taxon-name-part> <tp:taxon-name-part taxon-name-part-type="species" reg="gigas">gigas</tp:taxon-name-part></tp:taxon-name></italic><bold>E</bold><italic><tp:taxon-name><tp:taxon-name-part taxon-name-part-type="genus" reg="Macrothele">M.</tp:taxon-name-part> <tp:taxon-name-part taxon-name-part-type="species" reg="hungae">hungae</tp:taxon-name-part></tp:taxon-name></italic> sp. nov. <bold>F</bold><italic><tp:taxon-name><tp:taxon-name-part taxon-name-part-type="genus" reg="Macrothele">M.</tp:taxon-name-part> <tp:taxon-name-part taxon-name-part-type="species" reg="hanfeii">hanfeii</tp:taxon-name-part></tp:taxon-name></italic> sp. nov.</p></caption><graphic xmlns:xlink="http://www.w3.org/1999/xlink" xlink:href="zookeys-1052-001-g014.jpg" position="float" orientation="portrait" xlink:type="simple" id="oo_571831.jpg"><uri content-type="original_file" xlink:type="simple">https://binary.pensoft.net/fig/571831</uri></graphic></fig><fig id="F15" position="float" orientation="portrait"><object-id xmlns:xlink="http://www.w3.org/1999/xlink" content-type="doi" xlink:type="simple">10.3897/zookeys.1052.68623.figure15</object-id><object-id xmlns:xlink="http://www.w3.org/1999/xlink" content-type="arpha" xlink:type="simple">2E9532D7-3D71-5BF5-B101-705F27D9AE0C</object-id><label>Figure 15.</label><caption><p>Male left palpal trochanter, retrolateral view, and lyral setae <bold>A, E</bold><italic><tp:taxon-name><tp:taxon-name-part taxon-name-part-type="genus" reg="Macrothele">Macrothele</tp:taxon-name-part> <tp:taxon-name-part taxon-name-part-type="species" reg="limenghuai">limenghuai</tp:taxon-name-part></tp:taxon-name></italic> sp. nov. <bold>B, F</bold><italic><tp:taxon-name><tp:taxon-name-part taxon-name-part-type="genus" reg="Macrothele">M.</tp:taxon-name-part> <tp:taxon-name-part taxon-name-part-type="species" reg="hungae">hungae</tp:taxon-name-part></tp:taxon-name></italic> sp. nov. <bold>C, D</bold><italic><tp:taxon-name><tp:taxon-name-part taxon-name-part-type="genus" reg="Macrothele">M.</tp:taxon-name-part> <tp:taxon-name-part taxon-name-part-type="species" reg="gigas">gigas</tp:taxon-name-part></tp:taxon-name></italic>.</p></caption><graphic xmlns:xlink="http://www.w3.org/1999/xlink" xlink:href="zookeys-1052-001-g015.jpg" position="float" orientation="portrait" xlink:type="simple" id="oo_571832.jpg"><uri content-type="original_file" xlink:type="simple">https://binary.pensoft.net/fig/571832</uri></graphic></fig><fig id="F16" position="float" orientation="portrait"><object-id xmlns:xlink="http://www.w3.org/1999/xlink" content-type="doi" xlink:type="simple">10.3897/zookeys.1052.68623.figure16</object-id><object-id xmlns:xlink="http://www.w3.org/1999/xlink" content-type="arpha" xlink:type="simple">D8F93D63-E397-56AC-84F3-A45485D7B7C2</object-id><label>Figure 16.</label><caption><p>Distribution records of <italic><tp:taxon-name><tp:taxon-name-part taxon-name-part-type="genus" reg="Macrothele">Macrothele</tp:taxon-name-part></tp:taxon-name></italic> species in East Asia <bold>1</bold><italic><tp:taxon-name><tp:taxon-name-part taxon-name-part-type="genus" reg="Macrothele">M.</tp:taxon-name-part> <tp:taxon-name-part taxon-name-part-type="species" reg="yani">yani</tp:taxon-name-part></tp:taxon-name></italic><bold>2</bold><italic><tp:taxon-name><tp:taxon-name-part taxon-name-part-type="genus" reg="Macrothele">M.</tp:taxon-name-part> <tp:taxon-name-part taxon-name-part-type="species" reg="arcuata">arcuata</tp:taxon-name-part></tp:taxon-name></italic><bold>3</bold><italic><tp:taxon-name><tp:taxon-name-part taxon-name-part-type="genus" reg="Macrothele">M.</tp:taxon-name-part> <tp:taxon-name-part taxon-name-part-type="species" reg="jingzhao">jingzhao</tp:taxon-name-part></tp:taxon-name></italic><bold>4</bold><italic><tp:taxon-name><tp:taxon-name-part taxon-name-part-type="genus" reg="Macrothele">M.</tp:taxon-name-part> <tp:taxon-name-part taxon-name-part-type="species" reg="yunlingensis">yunlingensis</tp:taxon-name-part></tp:taxon-name></italic><bold>5</bold><italic><tp:taxon-name><tp:taxon-name-part taxon-name-part-type="genus" reg="Macrothele">M.</tp:taxon-name-part> <tp:taxon-name-part taxon-name-part-type="species" reg="undata">undata</tp:taxon-name-part></tp:taxon-name></italic><bold>6</bold><italic><tp:taxon-name><tp:taxon-name-part taxon-name-part-type="genus" reg="Macrothele">M.</tp:taxon-name-part> <tp:taxon-name-part taxon-name-part-type="species" reg="cangshanensis">cangshanensis</tp:taxon-name-part></tp:taxon-name></italic><bold>7</bold><italic><tp:taxon-name><tp:taxon-name-part taxon-name-part-type="genus" reg="Macrothele">M.</tp:taxon-name-part> <tp:taxon-name-part taxon-name-part-type="species" reg="yongshengensis">yongshengensis</tp:taxon-name-part></tp:taxon-name></italic><bold>8</bold><italic><tp:taxon-name><tp:taxon-name-part taxon-name-part-type="genus" reg="Macrothele">M.</tp:taxon-name-part> <tp:taxon-name-part taxon-name-part-type="species" reg="jinlin">jinlin</tp:taxon-name-part></tp:taxon-name></italic><bold>9</bold><italic><tp:taxon-name><tp:taxon-name-part taxon-name-part-type="genus" reg="Macrothele">M.</tp:taxon-name-part> <tp:taxon-name-part taxon-name-part-type="species" reg="bannaensis">bannaensis</tp:taxon-name-part></tp:taxon-name></italic><bold>10</bold><italic><tp:taxon-name><tp:taxon-name-part taxon-name-part-type="genus" reg="Macrothele">M.</tp:taxon-name-part> <tp:taxon-name-part taxon-name-part-type="species" reg="yunnanica">yunnanica</tp:taxon-name-part></tp:taxon-name></italic><bold>11</bold><italic><tp:taxon-name><tp:taxon-name-part taxon-name-part-type="genus" reg="Macrothele">M.</tp:taxon-name-part> <tp:taxon-name-part taxon-name-part-type="species" reg="menglunensis">menglunensis</tp:taxon-name-part></tp:taxon-name></italic><bold>12</bold><italic><tp:taxon-name><tp:taxon-name-part taxon-name-part-type="genus" reg="Macrothele">M.</tp:taxon-name-part> <tp:taxon-name-part taxon-name-part-type="species" reg="multispine">multispine</tp:taxon-name-part></tp:taxon-name></italic><bold>13</bold><italic><tp:taxon-name><tp:taxon-name-part taxon-name-part-type="genus" reg="Macrothele">M.</tp:taxon-name-part> <tp:taxon-name-part taxon-name-part-type="species" reg="limenghuai">limenghuai</tp:taxon-name-part></tp:taxon-name></italic> sp. nov. <bold>14</bold><italic><tp:taxon-name><tp:taxon-name-part taxon-name-part-type="genus" reg="Macrothele">M.</tp:taxon-name-part> <tp:taxon-name-part taxon-name-part-type="species" reg="emei">emei</tp:taxon-name-part></tp:taxon-name></italic> sp. nov. <bold>15</bold><italic><tp:taxon-name><tp:taxon-name-part taxon-name-part-type="genus" reg="Macrothele">M.</tp:taxon-name-part> <tp:taxon-name-part taxon-name-part-type="species" reg="sanheensis">sanheensis</tp:taxon-name-part></tp:taxon-name></italic><bold>16</bold><italic><tp:taxon-name><tp:taxon-name-part taxon-name-part-type="genus" reg="Macrothele">M.</tp:taxon-name-part> <tp:taxon-name-part taxon-name-part-type="species" reg="decemnotata">decemnotata</tp:taxon-name-part></tp:taxon-name></italic><bold>17</bold><italic><tp:taxon-name><tp:taxon-name-part taxon-name-part-type="genus" reg="Macrothele">M.</tp:taxon-name-part> <tp:taxon-name-part taxon-name-part-type="species" reg="proserpina">proserpina</tp:taxon-name-part></tp:taxon-name></italic><bold>18</bold><italic><tp:taxon-name><tp:taxon-name-part taxon-name-part-type="genus" reg="Macrothele">M.</tp:taxon-name-part> <tp:taxon-name-part taxon-name-part-type="species" reg="monocirculata">monocirculata</tp:taxon-name-part></tp:taxon-name></italic><bold>19</bold><italic><tp:taxon-name><tp:taxon-name-part taxon-name-part-type="genus" reg="Macrothele">M.</tp:taxon-name-part> <tp:taxon-name-part taxon-name-part-type="species" reg="raveni">raveni</tp:taxon-name-part></tp:taxon-name></italic><bold>20</bold><italic><tp:taxon-name><tp:taxon-name-part taxon-name-part-type="genus" reg="Macrothele">M.</tp:taxon-name-part> <tp:taxon-name-part taxon-name-part-type="species" reg="guizhouensis">guizhouensis</tp:taxon-name-part></tp:taxon-name></italic><bold>21</bold><italic><tp:taxon-name><tp:taxon-name-part taxon-name-part-type="genus" reg="Macrothele">M.</tp:taxon-name-part> <tp:taxon-name-part taxon-name-part-type="species" reg="digitata">digitata</tp:taxon-name-part></tp:taxon-name></italic><bold>22</bold><italic><tp:taxon-name><tp:taxon-name-part taxon-name-part-type="genus" reg="Macrothele">M.</tp:taxon-name-part> <tp:taxon-name-part taxon-name-part-type="species" reg="nanning">nanning</tp:taxon-name-part></tp:taxon-name></italic> sp. nov. <bold>23</bold><italic><tp:taxon-name><tp:taxon-name-part taxon-name-part-type="genus" reg="Macrothele">M.</tp:taxon-name-part> <tp:taxon-name-part taxon-name-part-type="species" reg="hanfeii">hanfeii</tp:taxon-name-part></tp:taxon-name></italic> sp. nov. <bold>24</bold><italic><tp:taxon-name><tp:taxon-name-part taxon-name-part-type="genus" reg="Macrothele">M.</tp:taxon-name-part> <tp:taxon-name-part taxon-name-part-type="species" reg="hunanica">hunanica</tp:taxon-name-part></tp:taxon-name></italic><bold>25</bold><italic><tp:taxon-name><tp:taxon-name-part taxon-name-part-type="genus" reg="Macrothele">M.</tp:taxon-name-part> <tp:taxon-name-part taxon-name-part-type="species" reg="hungae">hungae</tp:taxon-name-part></tp:taxon-name></italic> sp. nov. <bold>26</bold><italic><tp:taxon-name><tp:taxon-name-part taxon-name-part-type="genus" reg="Macrothele">M.</tp:taxon-name-part> <tp:taxon-name-part taxon-name-part-type="species" reg="holsti">holsti</tp:taxon-name-part></tp:taxon-name></italic><bold>27</bold><italic><tp:taxon-name><tp:taxon-name-part taxon-name-part-type="genus" reg="Macrothele">M.</tp:taxon-name-part> <tp:taxon-name-part taxon-name-part-type="species" reg="palpator">palpator</tp:taxon-name-part></tp:taxon-name></italic><bold>28</bold><italic><tp:taxon-name><tp:taxon-name-part taxon-name-part-type="genus" reg="Macrothele">M.</tp:taxon-name-part> <tp:taxon-name-part taxon-name-part-type="species" reg="taiwanensis">taiwanensis</tp:taxon-name-part></tp:taxon-name></italic><bold>29</bold><italic><tp:taxon-name><tp:taxon-name-part taxon-name-part-type="genus" reg="Macrothele">M.</tp:taxon-name-part> <tp:taxon-name-part taxon-name-part-type="species" reg="simplicata">simplicata</tp:taxon-name-part></tp:taxon-name></italic><bold>30</bold><italic><tp:taxon-name><tp:taxon-name-part taxon-name-part-type="genus" reg="Macrothele">M.</tp:taxon-name-part> <tp:taxon-name-part taxon-name-part-type="species" reg="yaginumai">yaginumai</tp:taxon-name-part></tp:taxon-name></italic><bold>31</bold><italic><tp:taxon-name><tp:taxon-name-part taxon-name-part-type="genus" reg="Macrothele">M.</tp:taxon-name-part> <tp:taxon-name-part taxon-name-part-type="species" reg="gigas">gigas</tp:taxon-name-part></tp:taxon-name></italic>.</p></caption><graphic xmlns:xlink="http://www.w3.org/1999/xlink" xlink:href="zookeys-1052-001-g016.jpg" position="float" orientation="portrait" xlink:type="simple" id="oo_571833.jpg"><uri content-type="original_file" xlink:type="simple">https://binary.pensoft.net/fig/571833</uri></graphic></fig></tp:treatment-sec></tp:taxon-treatment>
