# Supplementary material for: Five new species of Macrothele Ausserer, 1871 from China (Araneae, Macrothelidae)
Source: Zookeys. 2021 Jul 30;1052:1–23. doi: 10.3897/zookeys.1052.68623 (PMC8346460; doi:10.3897/zookeys.1052.68623)
Supplement: XML Treatment for Macrothele limenghuai [file zookeys.1052.68623-treatment5.xml]

<!DOCTYPE tp:taxon-treatment
  PUBLIC "-//TaxonX//DTD Taxonomic Treatment Publishing DTD v0 20100105//EN" "tax-treatment-NSO.dtd">
<tp:taxon-treatment xmlns:tp="http://www.plazi.org/taxpub"><tp:treatment-meta><kwd-group><label>Taxon classification</label><kwd><named-content xmlns:xlink="http://www.w3.org/1999/xlink" content-type="kingdom">Animalia</named-content></kwd><kwd><named-content xmlns:xlink="http://www.w3.org/1999/xlink" content-type="order">Araneae</named-content></kwd><kwd><named-content xmlns:xlink="http://www.w3.org/1999/xlink" content-type="family">Macrothelidae</named-content></kwd></kwd-group><mixed-citation publication-type="journal"><person-group><name><surname>Lin</surname><given-names>Yejie</given-names></name><name><surname>Yan</surname><given-names>Xunyou</given-names></name><name><surname>Li</surname><given-names>Shuqiang</given-names></name><name><surname>Ballarin</surname><given-names>Francesco</given-names></name><name><surname>Chen</surname><given-names>Haifeng</given-names></name></person-group><article-title>Five new species of <italic><tp:taxon-name><tp:taxon-name-part taxon-name-part-type="genus" reg="Macrothele">Macrothele</tp:taxon-name-part></tp:taxon-name></italic> Ausserer, 1871 from China (<tp:taxon-name><tp:taxon-name-part taxon-name-part-type="order">Araneae</tp:taxon-name-part></tp:taxon-name>, <tp:taxon-name><tp:taxon-name-part taxon-name-part-type="family">Macrothelidae</tp:taxon-name-part></tp:taxon-name>)</article-title><source>Zookeys</source><day>30</day><month>7</month><year>2021</year><volume>1052</volume><fpage>1</fpage><lpage>23</lpage><pub-id pub-id-type="doi">10.3897/zookeys.1052.68623</pub-id></mixed-citation></tp:treatment-meta><tp:nomenclature><tp:taxon-name><object-id xmlns:xlink="http://www.w3.org/1999/xlink" content-type="arpha" xlink:type="simple">7F773E37-867B-50B5-81D0-D54EABFCCDB0</object-id>
              <tp:taxon-name-part taxon-name-part-type="genus" reg="Macrothele">Macrothele</tp:taxon-name-part>
              <tp:taxon-name-part taxon-name-part-type="species" reg="limenghuai">limenghuai</tp:taxon-name-part>
              <object-id xmlns:xlink="http://www.w3.org/1999/xlink" content-type="zoobank" xlink:type="simple">http://zoobank.org/5A2112F7-B00F-49BB-B662-A16CE5A56B2D</object-id>
            </tp:taxon-name><tp:taxon-authority>Lin &amp; Li</tp:taxon-authority><tp:taxon-status xmlns:xlink="http://www.w3.org/1999/xlink" xlink:type="simple">sp. nov.</tp:taxon-status><xref ref-type="fig" rid="F9">Figures 9</xref><xref ref-type="fig" rid="F10">, 10</xref><xref ref-type="fig" rid="F13">, 13B</xref><xref ref-type="fig" rid="F14">, 14B</xref><xref ref-type="fig" rid="F15">, 15A, E</xref><xref ref-type="fig" rid="F16">, 16</xref></tp:nomenclature><tp:treatment-sec sec-type="type material" id="SECID0EDPAG"><title>Type material.</title><p><bold><italic>Holotype</italic></bold>: 1♂ (<named-content xmlns:xlink="http://www.w3.org/1999/xlink" content-type="dwc:institutional_code" xlink:type="simple">IZCAS</named-content>-Ar41866) China, Sichuan Province, Ya’an, Yucheng District, Sichuan Agriculture University, Laoban Mountain region, <named-content xmlns:xlink="http://www.w3.org/1999/xlink" content-type="dwc:verbatimCoordinates" xlink:type="simple"><named-content content-type="geo-json" specific-use="{&#34;type&#34;:&#34;Point&#34;,&#34;coordinates&#34;:[102.993200,29.975700]}" id="NCID0EWPAG" xlink:type="simple">29.9757°N, 102.9932°E</named-content></named-content>, 17.VI.2014, Yejie Lin leg. <bold><italic>Paratypes</italic></bold>: 1♂ (<named-content xmlns:xlink="http://www.w3.org/1999/xlink" content-type="dwc:institutional_code" xlink:type="simple">IZCAS</named-content>-Ar41867), same data as holotype; 1♀ (<named-content xmlns:xlink="http://www.w3.org/1999/xlink" content-type="dwc:institutional_code" xlink:type="simple">IZCAS</named-content>-Ar41868), same data as holotype but 22.X.2020, Menghua Li leg.</p></tp:treatment-sec><tp:treatment-sec sec-type="etymology" id="SECID0EIQAG"><title>Etymology.</title><p>The species epithet is for Mr Menghua Li who collected the paratype; noun (name) in genitive case.</p></tp:treatment-sec><tp:treatment-sec sec-type="diagnosis" id="SECID0ENQAG"><title>Diagnosis.</title><p>Males of <italic><tp:taxon-name><tp:taxon-name-part taxon-name-part-type="genus" reg="Macrothele">Macrothele</tp:taxon-name-part> <tp:taxon-name-part taxon-name-part-type="species" reg="limenghuai">limenghuai</tp:taxon-name-part></tp:taxon-name></italic> sp. nov. resemble those of <italic><tp:taxon-name><tp:taxon-name-part taxon-name-part-type="genus" reg="Macrothele">M.</tp:taxon-name-part> <tp:taxon-name-part taxon-name-part-type="species" reg="monocirculata">monocirculata</tp:taxon-name-part></tp:taxon-name></italic> Xu &amp; Yin, 2000 and <italic><tp:taxon-name><tp:taxon-name-part taxon-name-part-type="genus" reg="Macrothele">M.</tp:taxon-name-part> <tp:taxon-name-part taxon-name-part-type="species" reg="raveni">raveni</tp:taxon-name-part></tp:taxon-name></italic> Zhu, Li &amp; Song, 2000 by having similar palpal bulb morphology, but they can be distinguished by having five tibial spines visible in prolateral view, the embolus as long as the tibia, and the base of the embolus with a depression (vs tibia with four spines in <italic><tp:taxon-name><tp:taxon-name-part taxon-name-part-type="genus" reg="Macrothele">M.</tp:taxon-name-part> <tp:taxon-name-part taxon-name-part-type="species" reg="monocirculata">monocirculata</tp:taxon-name-part></tp:taxon-name></italic> or three spines in <italic><tp:taxon-name><tp:taxon-name-part taxon-name-part-type="genus" reg="Macrothele">M.</tp:taxon-name-part> <tp:taxon-name-part taxon-name-part-type="species" reg="raveni">raveni</tp:taxon-name-part></tp:taxon-name></italic> visible in prolateral view, embolus notably longer than tibia and without basal depression). Females of <italic><tp:taxon-name><tp:taxon-name-part taxon-name-part-type="genus" reg="Macrothele">Macrothele</tp:taxon-name-part> <tp:taxon-name-part taxon-name-part-type="species" reg="limenghuai">limenghuai</tp:taxon-name-part></tp:taxon-name></italic> sp. nov. resemble those of <italic><tp:taxon-name><tp:taxon-name-part taxon-name-part-type="genus" reg="Macrothele">M.</tp:taxon-name-part> <tp:taxon-name-part taxon-name-part-type="species" reg="monocirculata">monocirculata</tp:taxon-name-part></tp:taxon-name></italic> and <italic><tp:taxon-name><tp:taxon-name-part taxon-name-part-type="genus" reg="Macrothele">M.</tp:taxon-name-part> <tp:taxon-name-part taxon-name-part-type="species" reg="raveni">raveni</tp:taxon-name-part></tp:taxon-name></italic> by the receptacula coiling almost 360°, but they can be differentiated by the copulatory ducts bending outward medially (120°) (vs copulatory ducts straight in <italic><tp:taxon-name><tp:taxon-name-part taxon-name-part-type="genus" reg="Macrothele">M.</tp:taxon-name-part> <tp:taxon-name-part taxon-name-part-type="species" reg="monocirculata">monocirculata</tp:taxon-name-part></tp:taxon-name></italic> and bent 90° in <italic><tp:taxon-name><tp:taxon-name-part taxon-name-part-type="genus" reg="Macrothele">M.</tp:taxon-name-part> <tp:taxon-name-part taxon-name-part-type="species" reg="raveni">raveni</tp:taxon-name-part></tp:taxon-name></italic>).</p></tp:treatment-sec><tp:treatment-sec sec-type="description" id="SECID0EBUAG"><title>Description.</title><p><bold>Male (holotype)</bold> (Figs <xref ref-type="fig" rid="F9">9</xref>, <xref ref-type="fig" rid="F10">10B, C</xref>, <xref ref-type="fig" rid="F13">13B</xref>, <xref ref-type="fig" rid="F14">14B</xref>, <xref ref-type="fig" rid="F15">15A, E</xref>): total length 28.13, carapace 13.86 long, 12.43 wide; opisthosoma 15.19 long, 9.52 wide. Carapace dark brown, covered with short setae, middle of cephalic region with row of setae. Fovea deep, round. <abbrev xmlns:xlink="http://www.w3.org/1999/xlink" xlink:title="anterior eye row" id="ABBRID0E4UAG" xlink:type="simple">AER</abbrev> slightly procurved, <abbrev xmlns:xlink="http://www.w3.org/1999/xlink" xlink:title="posterior eye row" id="ABBRID0EBVAG" xlink:type="simple">PER</abbrev> recurved. Eye sizes and interdistances: <abbrev xmlns:xlink="http://www.w3.org/1999/xlink" xlink:title="anterior median eyes" id="ABBRID0EFVAG" xlink:type="simple">AME</abbrev> 0.43, <abbrev xmlns:xlink="http://www.w3.org/1999/xlink" xlink:title="anterior lateral eyes" id="ABBRID0EJVAG" xlink:type="simple">ALE</abbrev> 0.65, <abbrev xmlns:xlink="http://www.w3.org/1999/xlink" xlink:title="posterior median eyes" id="ABBRID0ENVAG" xlink:type="simple">PME</abbrev> 0.42, <abbrev xmlns:xlink="http://www.w3.org/1999/xlink" xlink:title="posterior lateral eyes" id="ABBRID0ERVAG" xlink:type="simple">PLE</abbrev> 0.51; <abbrev xmlns:xlink="http://www.w3.org/1999/xlink" xlink:title="anterior median eyes" id="ABBRID0EVVAG" xlink:type="simple">AME</abbrev>–<abbrev xmlns:xlink="http://www.w3.org/1999/xlink" xlink:title="anterior median eyes" id="ABBRID0EZVAG" xlink:type="simple">AME</abbrev> 0.31, <abbrev xmlns:xlink="http://www.w3.org/1999/xlink" xlink:title="anterior lateral eyes" id="ABBRID0E4VAG" xlink:type="simple">ALE</abbrev>–<abbrev xmlns:xlink="http://www.w3.org/1999/xlink" xlink:title="anterior median eyes" id="ABBRID0EBWAG" xlink:type="simple">AME</abbrev> 0.13, <abbrev xmlns:xlink="http://www.w3.org/1999/xlink" xlink:title="anterior lateral eyes" id="ABBRID0EFWAG" xlink:type="simple">ALE</abbrev>–<abbrev xmlns:xlink="http://www.w3.org/1999/xlink" xlink:title="posterior lateral eyes" id="ABBRID0EJWAG" xlink:type="simple">PLE</abbrev> 0.16, <abbrev xmlns:xlink="http://www.w3.org/1999/xlink" xlink:title="posterior lateral eyes" id="ABBRID0ENWAG" xlink:type="simple">PLE</abbrev>–<abbrev xmlns:xlink="http://www.w3.org/1999/xlink" xlink:title="posterior median eyes" id="ABBRID0ERWAG" xlink:type="simple">PME</abbrev> 0.11, <abbrev xmlns:xlink="http://www.w3.org/1999/xlink" xlink:title="posterior median eyes" id="ABBRID0EVWAG" xlink:type="simple">PME</abbrev>–<abbrev xmlns:xlink="http://www.w3.org/1999/xlink" xlink:title="posterior median eyes" id="ABBRID0EZWAG" xlink:type="simple">PME</abbrev> 0.89. Chelicerae black, promargin with 11 stout teeth, basomesally with 27 denticles. Labium brown, with ca 104 cuspules; sternum chestnut, with three pairs of sigillae. Legs dark brown. Leg measurements: I 44.26 (12.31 + 13.63 + 11.10 + 7.22), II 46.30 (11.81 + 16.23 + 11.11 + 7.15), III 41.66 (11.10 + 12.74 + 11.60 + 6.22), IV 53.85 (13.62 + 17.83 + 14.29 + 8.11). Leg formula: 4213. Abdomen dark brown, hairy. Spinnerets: <abbrev xmlns:xlink="http://www.w3.org/1999/xlink" xlink:title="posterior median spinnerets" id="ABBRID0E4WAG" xlink:type="simple">PMS</abbrev> one segment, 1.44 long, 0.56 wide, <abbrev xmlns:xlink="http://www.w3.org/1999/xlink" xlink:title="posterior median spinnerets" id="ABBRID0EBXAG" xlink:type="simple">PMS</abbrev>–<abbrev xmlns:xlink="http://www.w3.org/1999/xlink" xlink:title="posterior median spinnerets" id="ABBRID0EFXAG" xlink:type="simple">PMS</abbrev> 2.35; <abbrev xmlns:xlink="http://www.w3.org/1999/xlink" xlink:title="posterior lateral spinnerets" id="ABBRID0EJXAG" xlink:type="simple">PLS</abbrev> three segments. <abbrev xmlns:xlink="http://www.w3.org/1999/xlink" xlink:title="posterior lateral spinnerets" id="ABBRID0ENXAG" xlink:type="simple">PLS</abbrev> 12.18 long (4.08, 4.16, 4.10).</p><fig id="F9" position="float" orientation="portrait"><object-id xmlns:xlink="http://www.w3.org/1999/xlink" content-type="doi" xlink:type="simple">10.3897/zookeys.1052.68623.figure9</object-id><object-id xmlns:xlink="http://www.w3.org/1999/xlink" content-type="arpha" xlink:type="simple">C8C10368-C7EF-5640-A2A2-A013C5048783</object-id><label>Figure 9.</label><caption><p><italic><tp:taxon-name><tp:taxon-name-part taxon-name-part-type="genus" reg="Macrothele">Macrothele</tp:taxon-name-part> <tp:taxon-name-part taxon-name-part-type="species" reg="limenghuai">limenghuai</tp:taxon-name-part></tp:taxon-name></italic> sp. nov., left palp, holotype <bold>A</bold> prolateral view <bold>B</bold> retrolateral view. Black arrow pointing to the depression on the base of the embolus.</p></caption><graphic xmlns:xlink="http://www.w3.org/1999/xlink" xlink:href="zookeys-1052-001-g009.jpg" position="float" orientation="portrait" xlink:type="simple" id="oo_571826.jpg"><uri content-type="original_file" xlink:type="simple">https://binary.pensoft.net/fig/571826</uri></graphic></fig><p><bold><italic>Male palp</italic></bold> (Figs <xref ref-type="fig" rid="F9">9</xref>, <xref ref-type="fig" rid="F13">13B</xref>, <xref ref-type="fig" rid="F14">14B</xref>). Maxillae with ca 172 cuspules. Palpal trochanter with 20 lyral spines. Tibia with five spines. Bulb nearly globose; embolus needle shaped; embolus base with depression.</p><p><bold>Female</bold> (Fig. <xref ref-type="fig" rid="F10">10A, D, E</xref>): total length 39.30, carapace 15.14 long, 27.31 wide; opisthosoma 24.11 long, 14.26 wide. Eye sizes and interdistances: <abbrev xmlns:xlink="http://www.w3.org/1999/xlink" xlink:title="anterior median eyes" id="ABBRID0EIZAG" xlink:type="simple">AME</abbrev> 0.44, <abbrev xmlns:xlink="http://www.w3.org/1999/xlink" xlink:title="anterior lateral eyes" id="ABBRID0EMZAG" xlink:type="simple">ALE</abbrev> 0.77, <abbrev xmlns:xlink="http://www.w3.org/1999/xlink" xlink:title="posterior median eyes" id="ABBRID0EQZAG" xlink:type="simple">PME</abbrev> 0.47, <abbrev xmlns:xlink="http://www.w3.org/1999/xlink" xlink:title="posterior lateral eyes" id="ABBRID0EUZAG" xlink:type="simple">PLE</abbrev> 0.59; <abbrev xmlns:xlink="http://www.w3.org/1999/xlink" xlink:title="anterior median eyes" id="ABBRID0EYZAG" xlink:type="simple">AME</abbrev>–<abbrev xmlns:xlink="http://www.w3.org/1999/xlink" xlink:title="anterior median eyes" id="ABBRID0E3ZAG" xlink:type="simple">AME</abbrev> 0.36, <abbrev xmlns:xlink="http://www.w3.org/1999/xlink" xlink:title="anterior lateral eyes" id="ABBRID0EA1AG" xlink:type="simple">ALE</abbrev>–<abbrev xmlns:xlink="http://www.w3.org/1999/xlink" xlink:title="anterior median eyes" id="ABBRID0EE1AG" xlink:type="simple">AME</abbrev> 0.14, <abbrev xmlns:xlink="http://www.w3.org/1999/xlink" xlink:title="anterior lateral eyes" id="ABBRID0EI1AG" xlink:type="simple">ALE</abbrev>–<abbrev xmlns:xlink="http://www.w3.org/1999/xlink" xlink:title="posterior lateral eyes" id="ABBRID0EM1AG" xlink:type="simple">PLE</abbrev> 0.15, <abbrev xmlns:xlink="http://www.w3.org/1999/xlink" xlink:title="posterior lateral eyes" id="ABBRID0EQ1AG" xlink:type="simple">PLE</abbrev>–<abbrev xmlns:xlink="http://www.w3.org/1999/xlink" xlink:title="posterior median eyes" id="ABBRID0EU1AG" xlink:type="simple">PME</abbrev> 0.08. Cheliceral promargin with 11 stout teeth, basomesally with 28 denticles. Endites brown, labium with ca 127 cuspules. Palpal trochanter with lyral spines. Leg measurements: I 46.07 (13.01 + 17.03 + 11.02 + 5.02), II 47.24 (12.08 + 18.10 + 11.01 + 6.05), III 45.32 (11.07 + 15.08 + 12.05 + 6.12), IV 54.32 (14.10 + 19.02 + 14.09 + 7.11). Leg formula: 4213 Abdomen dark brown, hairy. Spinnerets: <abbrev xmlns:xlink="http://www.w3.org/1999/xlink" xlink:title="posterior median spinnerets" id="ABBRID0EY1AG" xlink:type="simple">PMS</abbrev> one segment, 1.44 long, 0.53 wide, <abbrev xmlns:xlink="http://www.w3.org/1999/xlink" xlink:title="posterior median spinnerets" id="ABBRID0E31AG" xlink:type="simple">PMS</abbrev>–<abbrev xmlns:xlink="http://www.w3.org/1999/xlink" xlink:title="posterior median spinnerets" id="ABBRID0EA2AG" xlink:type="simple">PMS</abbrev> 1.61; <abbrev xmlns:xlink="http://www.w3.org/1999/xlink" xlink:title="posterior lateral spinnerets" id="ABBRID0EE2AG" xlink:type="simple">PLS</abbrev> three segments. <abbrev xmlns:xlink="http://www.w3.org/1999/xlink" xlink:title="posterior lateral spinnerets" id="ABBRID0EI2AG" xlink:type="simple">PLS</abbrev> 13.63 long (2.40, 4.63, 4.48).</p><fig id="F10" position="float" orientation="portrait"><object-id xmlns:xlink="http://www.w3.org/1999/xlink" content-type="doi" xlink:type="simple">10.3897/zookeys.1052.68623.figure10</object-id><object-id xmlns:xlink="http://www.w3.org/1999/xlink" content-type="arpha" xlink:type="simple">302BE908-94D1-5ACE-926A-F16BBECE9180</object-id><label>Figure 10.</label><caption><p><italic><tp:taxon-name><tp:taxon-name-part taxon-name-part-type="genus" reg="Macrothele">Macrothele</tp:taxon-name-part> <tp:taxon-name-part taxon-name-part-type="species" reg="limenghuai">limenghuai</tp:taxon-name-part></tp:taxon-name></italic> sp. nov., female genitalia, male holotype, and female paratypes <bold>A</bold> female genitalia, ventral view <bold>B</bold> male habitus, dorsal view <bold>C</bold> male habitus, ventral view <bold>D</bold> female habitus, dorsal view <bold>E</bold> female habitus, ventral view. Abbreviations: <bold><abbrev xmlns:xlink="http://www.w3.org/1999/xlink" xlink:title="copulatory ducts" id="ABBRID0EK3AG" xlink:type="simple">CD</abbrev></bold> copulatory ducts, <bold>T</bold> terminus of receptacula.</p></caption><graphic xmlns:xlink="http://www.w3.org/1999/xlink" xlink:href="zookeys-1052-001-g010.jpg" position="float" orientation="portrait" xlink:type="simple" id="oo_571827.jpg"><uri content-type="original_file" xlink:type="simple">https://binary.pensoft.net/fig/571827</uri></graphic></fig><p><bold><italic>Female genitalia</italic></bold> (Fig. <xref ref-type="fig" rid="F10">10A</xref>) simple. Receptacula apically expanded; copulatory ducts narrow, C-shaped, coiled anteriorly from 180° to 300°.</p></tp:treatment-sec><tp:treatment-sec sec-type="variation" id="SECID0EA4AG"><title>Variation.</title><p>Male total length 28.13–32.62 (<italic>n</italic> = 2).</p></tp:treatment-sec><tp:treatment-sec sec-type="distribution" id="SECID0EI4AG"><title>Distribution.</title><p>China (Sichuan).</p></tp:treatment-sec><tp:treatment-sec><!--Section generated to contain objects referenced in tp:taxon-treatment.--><fig id="F13" position="float" orientation="portrait"><object-id xmlns:xlink="http://www.w3.org/1999/xlink" content-type="doi" xlink:type="simple">10.3897/zookeys.1052.68623.figure13</object-id><object-id xmlns:xlink="http://www.w3.org/1999/xlink" content-type="arpha" xlink:type="simple">1712A32A-8C72-5C27-81C3-76054736F94A</object-id><label>Figure 13.</label><caption><p>Prolateral view of embolic tips of six species of <italic><tp:taxon-name><tp:taxon-name-part taxon-name-part-type="genus" reg="Macrothele">Macrothele</tp:taxon-name-part></tp:taxon-name></italic><bold>A</bold><italic><tp:taxon-name><tp:taxon-name-part taxon-name-part-type="genus" reg="Macrothele">M.</tp:taxon-name-part> <tp:taxon-name-part taxon-name-part-type="species" reg="emei">emei</tp:taxon-name-part></tp:taxon-name></italic> sp. nov. <bold>B</bold><italic><tp:taxon-name><tp:taxon-name-part taxon-name-part-type="genus" reg="Macrothele">M.</tp:taxon-name-part> <tp:taxon-name-part taxon-name-part-type="species" reg="limenghuai">limenghuai</tp:taxon-name-part></tp:taxon-name></italic> sp. nov. <bold>C</bold><italic><tp:taxon-name><tp:taxon-name-part taxon-name-part-type="genus" reg="Macrothele">M.</tp:taxon-name-part> <tp:taxon-name-part taxon-name-part-type="species" reg="nanning">nanning</tp:taxon-name-part></tp:taxon-name></italic> sp. nov. <bold>D</bold><italic><tp:taxon-name><tp:taxon-name-part taxon-name-part-type="genus" reg="Macrothele">M.</tp:taxon-name-part> <tp:taxon-name-part taxon-name-part-type="species" reg="gigas">gigas</tp:taxon-name-part></tp:taxon-name></italic><bold>E</bold><italic><tp:taxon-name><tp:taxon-name-part taxon-name-part-type="genus" reg="Macrothele">M.</tp:taxon-name-part> <tp:taxon-name-part taxon-name-part-type="species" reg="hungae">hungae</tp:taxon-name-part></tp:taxon-name></italic> sp. nov. <bold>F</bold><italic><tp:taxon-name><tp:taxon-name-part taxon-name-part-type="genus" reg="Macrothele">M.</tp:taxon-name-part> <tp:taxon-name-part taxon-name-part-type="species" reg="hanfeii">hanfeii</tp:taxon-name-part></tp:taxon-name></italic> sp. nov.</p></caption><graphic xmlns:xlink="http://www.w3.org/1999/xlink" xlink:href="zookeys-1052-001-g013.jpg" position="float" orientation="portrait" xlink:type="simple" id="oo_571830.jpg"><uri content-type="original_file" xlink:type="simple">https://binary.pensoft.net/fig/571830</uri></graphic></fig><fig id="F14" position="float" orientation="portrait"><object-id xmlns:xlink="http://www.w3.org/1999/xlink" content-type="doi" xlink:type="simple">10.3897/zookeys.1052.68623.figure14</object-id><object-id xmlns:xlink="http://www.w3.org/1999/xlink" content-type="arpha" xlink:type="simple">CE9BD9A0-50DC-5703-A8F2-4B88E1F41884</object-id><label>Figure 14.</label><caption><p>Retrolateral view of embolic tips of six species of <italic><tp:taxon-name><tp:taxon-name-part taxon-name-part-type="genus" reg="Macrothele">Macrothele</tp:taxon-name-part></tp:taxon-name></italic><bold>A</bold><italic><tp:taxon-name><tp:taxon-name-part taxon-name-part-type="genus" reg="Macrothele">M.</tp:taxon-name-part> <tp:taxon-name-part taxon-name-part-type="species" reg="emei">emei</tp:taxon-name-part></tp:taxon-name></italic> sp. nov. <bold>B</bold><italic><tp:taxon-name><tp:taxon-name-part taxon-name-part-type="genus" reg="Macrothele">M.</tp:taxon-name-part> <tp:taxon-name-part taxon-name-part-type="species" reg="limenghuai">limenghuai</tp:taxon-name-part></tp:taxon-name></italic> sp. nov. <bold>C</bold><italic><tp:taxon-name><tp:taxon-name-part taxon-name-part-type="genus" reg="Macrothele">M.</tp:taxon-name-part> <tp:taxon-name-part taxon-name-part-type="species" reg="nanning">nanning</tp:taxon-name-part></tp:taxon-name></italic> sp. nov. <bold>D</bold><italic><tp:taxon-name><tp:taxon-name-part taxon-name-part-type="genus" reg="Macrothele">M.</tp:taxon-name-part> <tp:taxon-name-part taxon-name-part-type="species" reg="gigas">gigas</tp:taxon-name-part></tp:taxon-name></italic><bold>E</bold><italic><tp:taxon-name><tp:taxon-name-part taxon-name-part-type="genus" reg="Macrothele">M.</tp:taxon-name-part> <tp:taxon-name-part taxon-name-part-type="species" reg="hungae">hungae</tp:taxon-name-part></tp:taxon-name></italic> sp. nov. <bold>F</bold><italic><tp:taxon-name><tp:taxon-name-part taxon-name-part-type="genus" reg="Macrothele">M.</tp:taxon-name-part> <tp:taxon-name-part taxon-name-part-type="species" reg="hanfeii">hanfeii</tp:taxon-name-part></tp:taxon-name></italic> sp. nov.</p></caption><graphic xmlns:xlink="http://www.w3.org/1999/xlink" xlink:href="zookeys-1052-001-g014.jpg" position="float" orientation="portrait" xlink:type="simple" id="oo_571831.jpg"><uri content-type="original_file" xlink:type="simple">https://binary.pensoft.net/fig/571831</uri></graphic></fig><fig id="F15" position="float" orientation="portrait"><object-id xmlns:xlink="http://www.w3.org/1999/xlink" content-type="doi" xlink:type="simple">10.3897/zookeys.1052.68623.figure15</object-id><object-id xmlns:xlink="http://www.w3.org/1999/xlink" content-type="arpha" xlink:type="simple">2E9532D7-3D71-5BF5-B101-705F27D9AE0C</object-id><label>Figure 15.</label><caption><p>Male left palpal trochanter, retrolateral view, and lyral setae <bold>A, E</bold><italic><tp:taxon-name><tp:taxon-name-part taxon-name-part-type="genus" reg="Macrothele">Macrothele</tp:taxon-name-part> <tp:taxon-name-part taxon-name-part-type="species" reg="limenghuai">limenghuai</tp:taxon-name-part></tp:taxon-name></italic> sp. nov. <bold>B, F</bold><italic><tp:taxon-name><tp:taxon-name-part taxon-name-part-type="genus" reg="Macrothele">M.</tp:taxon-name-part> <tp:taxon-name-part taxon-name-part-type="species" reg="hungae">hungae</tp:taxon-name-part></tp:taxon-name></italic> sp. nov. <bold>C, D</bold><italic><tp:taxon-name><tp:taxon-name-part taxon-name-part-type="genus" reg="Macrothele">M.</tp:taxon-name-part> <tp:taxon-name-part taxon-name-part-type="species" reg="gigas">gigas</tp:taxon-name-part></tp:taxon-name></italic>.</p></caption><graphic xmlns:xlink="http://www.w3.org/1999/xlink" xlink:href="zookeys-1052-001-g015.jpg" position="float" orientation="portrait" xlink:type="simple" id="oo_571832.jpg"><uri content-type="original_file" xlink:type="simple">https://binary.pensoft.net/fig/571832</uri></graphic></fig><fig id="F16" position="float" orientation="portrait"><object-id xmlns:xlink="http://www.w3.org/1999/xlink" content-type="doi" xlink:type="simple">10.3897/zookeys.1052.68623.figure16</object-id><object-id xmlns:xlink="http://www.w3.org/1999/xlink" content-type="arpha" xlink:type="simple">D8F93D63-E397-56AC-84F3-A45485D7B7C2</object-id><label>Figure 16.</label><caption><p>Distribution records of <italic><tp:taxon-name><tp:taxon-name-part taxon-name-part-type="genus" reg="Macrothele">Macrothele</tp:taxon-name-part></tp:taxon-name></italic> species in East Asia <bold>1</bold><italic><tp:taxon-name><tp:taxon-name-part taxon-name-part-type="genus" reg="Macrothele">M.</tp:taxon-name-part> <tp:taxon-name-part taxon-name-part-type="species" reg="yani">yani</tp:taxon-name-part></tp:taxon-name></italic><bold>2</bold><italic><tp:taxon-name><tp:taxon-name-part taxon-name-part-type="genus" reg="Macrothele">M.</tp:taxon-name-part> <tp:taxon-name-part taxon-name-part-type="species" reg="arcuata">arcuata</tp:taxon-name-part></tp:taxon-name></italic><bold>3</bold><italic><tp:taxon-name><tp:taxon-name-part taxon-name-part-type="genus" reg="Macrothele">M.</tp:taxon-name-part> <tp:taxon-name-part taxon-name-part-type="species" reg="jingzhao">jingzhao</tp:taxon-name-part></tp:taxon-name></italic><bold>4</bold><italic><tp:taxon-name><tp:taxon-name-part taxon-name-part-type="genus" reg="Macrothele">M.</tp:taxon-name-part> <tp:taxon-name-part taxon-name-part-type="species" reg="yunlingensis">yunlingensis</tp:taxon-name-part></tp:taxon-name></italic><bold>5</bold><italic><tp:taxon-name><tp:taxon-name-part taxon-name-part-type="genus" reg="Macrothele">M.</tp:taxon-name-part> <tp:taxon-name-part taxon-name-part-type="species" reg="undata">undata</tp:taxon-name-part></tp:taxon-name></italic><bold>6</bold><italic><tp:taxon-name><tp:taxon-name-part taxon-name-part-type="genus" reg="Macrothele">M.</tp:taxon-name-part> <tp:taxon-name-part taxon-name-part-type="species" reg="cangshanensis">cangshanensis</tp:taxon-name-part></tp:taxon-name></italic><bold>7</bold><italic><tp:taxon-name><tp:taxon-name-part taxon-name-part-type="genus" reg="Macrothele">M.</tp:taxon-name-part> <tp:taxon-name-part taxon-name-part-type="species" reg="yongshengensis">yongshengensis</tp:taxon-name-part></tp:taxon-name></italic><bold>8</bold><italic><tp:taxon-name><tp:taxon-name-part taxon-name-part-type="genus" reg="Macrothele">M.</tp:taxon-name-part> <tp:taxon-name-part taxon-name-part-type="species" reg="jinlin">jinlin</tp:taxon-name-part></tp:taxon-name></italic><bold>9</bold><italic><tp:taxon-name><tp:taxon-name-part taxon-name-part-type="genus" reg="Macrothele">M.</tp:taxon-name-part> <tp:taxon-name-part taxon-name-part-type="species" reg="bannaensis">bannaensis</tp:taxon-name-part></tp:taxon-name></italic><bold>10</bold><italic><tp:taxon-name><tp:taxon-name-part taxon-name-part-type="genus" reg="Macrothele">M.</tp:taxon-name-part> <tp:taxon-name-part taxon-name-part-type="species" reg="yunnanica">yunnanica</tp:taxon-name-part></tp:taxon-name></italic><bold>11</bold><italic><tp:taxon-name><tp:taxon-name-part taxon-name-part-type="genus" reg="Macrothele">M.</tp:taxon-name-part> <tp:taxon-name-part taxon-name-part-type="species" reg="menglunensis">menglunensis</tp:taxon-name-part></tp:taxon-name></italic><bold>12</bold><italic><tp:taxon-name><tp:taxon-name-part taxon-name-part-type="genus" reg="Macrothele">M.</tp:taxon-name-part> <tp:taxon-name-part taxon-name-part-type="species" reg="multispine">multispine</tp:taxon-name-part></tp:taxon-name></italic><bold>13</bold><italic><tp:taxon-name><tp:taxon-name-part taxon-name-part-type="genus" reg="Macrothele">M.</tp:taxon-name-part> <tp:taxon-name-part taxon-name-part-type="species" reg="limenghuai">limenghuai</tp:taxon-name-part></tp:taxon-name></italic> sp. nov. <bold>14</bold><italic><tp:taxon-name><tp:taxon-name-part taxon-name-part-type="genus" reg="Macrothele">M.</tp:taxon-name-part> <tp:taxon-name-part taxon-name-part-type="species" reg="emei">emei</tp:taxon-name-part></tp:taxon-name></italic> sp. nov. <bold>15</bold><italic><tp:taxon-name><tp:taxon-name-part taxon-name-part-type="genus" reg="Macrothele">M.</tp:taxon-name-part> <tp:taxon-name-part taxon-name-part-type="species" reg="sanheensis">sanheensis</tp:taxon-name-part></tp:taxon-name></italic><bold>16</bold><italic><tp:taxon-name><tp:taxon-name-part taxon-name-part-type="genus" reg="Macrothele">M.</tp:taxon-name-part> <tp:taxon-name-part taxon-name-part-type="species" reg="decemnotata">decemnotata</tp:taxon-name-part></tp:taxon-name></italic><bold>17</bold><italic><tp:taxon-name><tp:taxon-name-part taxon-name-part-type="genus" reg="Macrothele">M.</tp:taxon-name-part> <tp:taxon-name-part taxon-name-part-type="species" reg="proserpina">proserpina</tp:taxon-name-part></tp:taxon-name></italic><bold>18</bold><italic><tp:taxon-name><tp:taxon-name-part taxon-name-part-type="genus" reg="Macrothele">M.</tp:taxon-name-part> <tp:taxon-name-part taxon-name-part-type="species" reg="monocirculata">monocirculata</tp:taxon-name-part></tp:taxon-name></italic><bold>19</bold><italic><tp:taxon-name><tp:taxon-name-part taxon-name-part-type="genus" reg="Macrothele">M.</tp:taxon-name-part> <tp:taxon-name-part taxon-name-part-type="species" reg="raveni">raveni</tp:taxon-name-part></tp:taxon-name></italic><bold>20</bold><italic><tp:taxon-name><tp:taxon-name-part taxon-name-part-type="genus" reg="Macrothele">M.</tp:taxon-name-part> <tp:taxon-name-part taxon-name-part-type="species" reg="guizhouensis">guizhouensis</tp:taxon-name-part></tp:taxon-name></italic><bold>21</bold><italic><tp:taxon-name><tp:taxon-name-part taxon-name-part-type="genus" reg="Macrothele">M.</tp:taxon-name-part> <tp:taxon-name-part taxon-name-part-type="species" reg="digitata">digitata</tp:taxon-name-part></tp:taxon-name></italic><bold>22</bold><italic><tp:taxon-name><tp:taxon-name-part taxon-name-part-type="genus" reg="Macrothele">M.</tp:taxon-name-part> <tp:taxon-name-part taxon-name-part-type="species" reg="nanning">nanning</tp:taxon-name-part></tp:taxon-name></italic> sp. nov. <bold>23</bold><italic><tp:taxon-name><tp:taxon-name-part taxon-name-part-type="genus" reg="Macrothele">M.</tp:taxon-name-part> <tp:taxon-name-part taxon-name-part-type="species" reg="hanfeii">hanfeii</tp:taxon-name-part></tp:taxon-name></italic> sp. nov. <bold>24</bold><italic><tp:taxon-name><tp:taxon-name-part taxon-name-part-type="genus" reg="Macrothele">M.</tp:taxon-name-part> <tp:taxon-name-part taxon-name-part-type="species" reg="hunanica">hunanica</tp:taxon-name-part></tp:taxon-name></italic><bold>25</bold><italic><tp:taxon-name><tp:taxon-name-part taxon-name-part-type="genus" reg="Macrothele">M.</tp:taxon-name-part> <tp:taxon-name-part taxon-name-part-type="species" reg="hungae">hungae</tp:taxon-name-part></tp:taxon-name></italic> sp. nov. <bold>26</bold><italic><tp:taxon-name><tp:taxon-name-part taxon-name-part-type="genus" reg="Macrothele">M.</tp:taxon-name-part> <tp:taxon-name-part taxon-name-part-type="species" reg="holsti">holsti</tp:taxon-name-part></tp:taxon-name></italic><bold>27</bold><italic><tp:taxon-name><tp:taxon-name-part taxon-name-part-type="genus" reg="Macrothele">M.</tp:taxon-name-part> <tp:taxon-name-part taxon-name-part-type="species" reg="palpator">palpator</tp:taxon-name-part></tp:taxon-name></italic><bold>28</bold><italic><tp:taxon-name><tp:taxon-name-part taxon-name-part-type="genus" reg="Macrothele">M.</tp:taxon-name-part> <tp:taxon-name-part taxon-name-part-type="species" reg="taiwanensis">taiwanensis</tp:taxon-name-part></tp:taxon-name></italic><bold>29</bold><italic><tp:taxon-name><tp:taxon-name-part taxon-name-part-type="genus" reg="Macrothele">M.</tp:taxon-name-part> <tp:taxon-name-part taxon-name-part-type="species" reg="simplicata">simplicata</tp:taxon-name-part></tp:taxon-name></italic><bold>30</bold><italic><tp:taxon-name><tp:taxon-name-part taxon-name-part-type="genus" reg="Macrothele">M.</tp:taxon-name-part> <tp:taxon-name-part taxon-name-part-type="species" reg="yaginumai">yaginumai</tp:taxon-name-part></tp:taxon-name></italic><bold>31</bold><italic><tp:taxon-name><tp:taxon-name-part taxon-name-part-type="genus" reg="Macrothele">M.</tp:taxon-name-part> <tp:taxon-name-part taxon-name-part-type="species" reg="gigas">gigas</tp:taxon-name-part></tp:taxon-name></italic>.</p></caption><graphic xmlns:xlink="http://www.w3.org/1999/xlink" xlink:href="zookeys-1052-001-g016.jpg" position="float" orientation="portrait" xlink:type="simple" id="oo_571833.jpg"><uri content-type="original_file" xlink:type="simple">https://binary.pensoft.net/fig/571833</uri></graphic></fig></tp:treatment-sec></tp:taxon-treatment>
